# Supplementary material for: A Systems Biology-Based Gene Expression Classifier of Glioblastoma Predicts Survival with Solid Tumors
Source: PLoS One. 2009 Jul 17;4(7):e6274. doi: 10.1371/journal.pone.0006274 (PMC2707631; doi:10.1371/journal.pone.0006274)
Supplement: Table S1 — 124 significantly enriched gene sets identified from primary GBM cohorts of MDA (0.11 MB XLS) [file pone.0006274.s007.xls]

## Sheet: Sheet1
Table S1. 124 significantly enriched gene sets identified from primary GBM cohorts of MDA
Gene Set Name	Gene
IDPATHWAY	ADD1	ATF3	CCNA2	CCNE1
	CDK2	ELK1	ELK3	ELK4
	HES1	ID1	ID2	ID3
	ID4	IFNGIP1	SMAD3	MYF5
	MYF6	MYOD1	MYOG	PAX2
	PAX5	PAX8	PSMD4	RB1
	TCF12	TCF3	MIDA1
DNA recombination	ATM	ATRX	BLM	BRCA2
	CHEK1	EXO1	FRAP1	KPNA2
	MGMT	MRE11A	MSH4	MSH5
	NCOA6	PRKDC	RAD21	RAD50
	RAD51	RAD51C	RAD51L1	RAD51L3
	RAD54B	RAG1	RUVBL1	RUVBL2
	TP53	XRCC3	XRCC4
response to endogenous stimulus	ABL1	APEX1	ATM	ATR
	ATRX	BLM	BRCA1	BRCA2
	BRIP1	CCNH	CDK7	CHEK1
	CHEK2	CHES1	CSNK1D	CSNK1E
	DCLRE1A	DDB2	DDIT3	DDX11
	ERCC1	ERCC2	ERCC3	ERCC4
	ERCC5	ERCC6	EXO1	FANCA
	FANCC	FANCF	FANCG	FEN1
	FRAP1	GADD45A	GADD45G	HUS1
	MAP2K6	MAPK12	MBD4	MGMT
	MLH1	MLH3	MRE11A	MSH2
	MSH4	MSH5	MSH6	MUTYH
	N4BP2	NCOA6	NUDT1	PCNA
	PINX1	PMS1	PMS2	PNKP
	POLH	POLK	PPP1R15A	PRKDC
	PTTG1	RAD17	RAD18	RAD21
	RAD23A	RAD23B	RAD50	RAD51
	RAD51C	RAD51L1	RAD51L3	RBBP4
	RUVBL2	TERF1	TERF2	TLK1
	TLK2	TNKS	TP53	TP73
	UBE2B	UBE2C	UBE2N	UBE2V2
	XAB2	XPA	XRCC3	XRCC4
	ZAK
meiosis	ATM	CCNA1	CHEK1	MRE11A
	MSH4	MSH5	RAD21	RAD50
	RAD51	RAD51L1	RAD51L3	RAD54B
	TOP3A
response to DNA damage stimulus	ABL1	APEX1	ATM	ATR
	ATRX	BLM	BRCA1	BRCA2
	BRIP1	CCNH	CDK7	CHEK1
	CHEK2	CHES1	CSNK1D	CSNK1E
	DCLRE1A	DDB2	DDIT3	DDX11
	ERCC1	ERCC2	ERCC3	ERCC4
	ERCC5	ERCC6	EXO1	FANCA
	FANCC	FANCF	FANCG	FEN1
	FRAP1	GADD45A	GADD45G	HUS1
	MAP2K6	MAPK12	MBD4	MGMT
	MLH1	MLH3	MRE11A	MSH2
	MSH4	MSH5	MSH6	MUTYH
	N4BP2	NCOA6	NUDT1	PCNA
	PINX1	PMS1	PMS2	PNKP
	POLH	POLK	PPP1R15A	PRKDC
	PTTG1	RAD17	RAD18	RAD21
	RAD23A	RAD23B	RAD50	RAD51
	RAD51C	RAD51L1	RAD51L3	RBBP4
	RERG	RUVBL2	TERF1	TERF2
	TLK1	TLK2	TNKS	TP53
	TP73	UBE2B	UBE2C	UBE2N
	UBE2V2	XAB2	XPA	XRCC3
	XRCC4	ZAK
ATMPATHWAY	ATM	ABL1	NFKBIA	NBS1
	MRE11A	RELA	JUN	RAD50
	TP73	RBBP8	MDM2	GADD45A
	TP53	NFKB1	CHEK2	RAD51
	CHEK1	CDKN1A	BRCA1	MAPK8
CELL_CYCLE_KEGG	E2F2	CDAN1	MAD2L1	ESPL1
	HDAC4	CDC14B	ORC1L	CCNH
	CCNB2	HDAC2	MCM5	E2F3
	MPEG1	ASK	MCM6	CHEK1
	CDC6	MAD2L2	HDAC7A	PRKDC
	EP300	ABL1	GSK3B	BUB3
	ORC5L	CDC25A	CDK2	CDC25B
	SMC1L1	ORC6L	MCM4	TBC1D8
	E2F6	CCNE1	BUB1B	HDAC5
	MDM2	TP53	CDKN2A	CDC14A
	CHEK2	CCNE2	HDAC6	DTX4
	ORC4L	MCM2	TGFB1	PLK1
	ATM	ORC2L	CDC45L	MCM3
	TFDP1	PTTG2	PTTG3	E2F5
	CCND2	SMAD4	CDC25C	CCNA1
	E2F4	GADD45A	WEE1	HDAC1
	FLJ14001	SKP2	HDAC3	MPL
	MAD1L1	CDC20	MCM7	E2F1
	HDAC8	BUB1	CCNA2	PCNA
	CCNB3	CDC7	CDC2	CDH1
	RBL1	CDK4	CDC14B	RB1
	CCNB1	ORC3L	PTPRA	CCND3
	PTTG1	CDKN1A	CDC14C
CYANOAMINO_ACID_METABOLISM	GBA3	SHMT1	SHMT2	ATP6V0C
	SHMT1	GGT1
DNA_REPLICATION_REACTOME	ORC2L	POLE	RPS27A	CDC45L
	MCM3	RPS27A	POLD3	PRIM2A
	RFC2	RFC1	ORC1L	UBA52
	RFC3	PRIM1	NACA	MCM5
	POLD2	ASK	MCM6	MCM10
	RPA1	POLD1	POLE2	CDC6
	MCM7	DIAPH2	RFC5	CDT1
	ORC5L	RPA2	UBC	CDK2
	ORC6L	RPA4	MCM4	PCNA
	GMNN	RPA3	POLA	CDC7
	NACA	ORC3L	POLD4	POLA2
	RFC4	MCM2	ORC4L	UBB
	LOC388720	LOC389425	FKSG17
FBW7PATHWAY	CCNE1	SKP1A	E2F1	TFDP1
	CUL1	RB1	CDK2	FBXW7
	CDC34
ONE_CARBON_POOL_BY_FOLATE	SHMT1	SHMT2	MTHFD2	ATIC
	ATP6V0C	SHMT1	MTHFD1L	AMT
	MTHFS	MTHFR	DHFR	MTR
	ALDH1L1	TYMS	MTHFD1	GART
SA_G1_AND_S_PHASES	E2F2	CDKN1B	E2F1	CDK2
	CFL1	PRB1	MDM2	TP53
	ARF1	CCND1	CDKN2A	CDK4
	ARF3	NXT1	CDKN1A
SA_REG_CASCADE_OF_CYCLIN_EXPR	E2F2	CDKN1B	E2F1	CDK2
	CCNA2	PRB1	CCNA1	CCNE1
	E2F4	CCND1	CDKN2A	CDK4
	CCNE2
microtubule cytoskeleton organization and biogenesis	BRCA1	ESPL1	KPNA2	MAP2
	PFDN4	RAN	TTK	TUBG1
	TUBG2
obsolete biological process	ABCA1	ABCF2	ABCG1	ACVR1B
	AK2	ANAPC2	ANXA8	ARHGEF11
	BAX	BCR	BIRC5	BRCA2
	CCNA1	CCNB1	CCNB2	CCND1
	CCND2	CCND3	CCNE1	CCNF
	CCNG1	CCNG2	CCNI	CCNK
	CCR1	CDC16	CDC2	CDC20
	CDC23	CDC25A	CDC25B	CDC25C
	CDC2L1	CDC42BPA	CDC42BPB	CDC45L
	CDC5L	CDK2	CDK3	CDK4
	CDK5	CDK6	CDK7	CDK8
	CDKN1A	CDKN2A	CDKN2B	CENPE
	CKS1B	CRKL	CST3	CSTB
	CYR61	EEF1A1	EGFL6	ELF3
	ERBB2	ERCC1	ESPL1	EWSR1
	FGF1	FGFR1	FGFR3	FXYD2
	FZD7	GATA3	GNAS	GPC3
	GRB7	GSK3B	GSTA2	GSTA3
	GSTA4	GSTM3	HOXA1	HOXA3
	HOXA5	HOXB6	HOXB7	HRAS
	MAPK1	MCL1	MDM2	MFAP1
	MT1G	MT1H	MT2A	MYCN
	NCOA4	NEK1	NEK9	NONO
	NTRK1	NUP214	PDGFRA	PDPK1
	PEA15	PIAS3	PML	PMS1
	PPP1CC	PRDX1	PRDX2	PRDX3
	PRKG1	PRM1	PSME4	PTTG1
	RAC2	RET	ROCK2	S100A3
	SART1	SDC1	SET	TNFRSF6B
	TPD52	TPD52L1	TRIP10	TRRAP
	UBE2C	WNT10B	WNT11	WNT2
	WNT6	WNT7A	ZAP70
microtubule-based process	BRCA1	DNAH9	ESPL1	KPNA2
	MAP2	MUSK	PFDN4	RAN
	TTK	TUBA1	TUBA2	TUBA6
	TUBB4	TUBG1	TUBG2	WTAP
DNA metabolism	ABL1	AHCY	APCS	APEX1
	ATM	ATR	ATRX	BLM
	BMI1	BRCA1	BRCA2	BRIP1
	CCNH	CDC34	CDC45L	CDK2
	CDK7	CHD1	CHD5	CHD6
	CHEK1	CNTN1	CSNK1D	CSNK1E
	CTGF	DCLRE1A	DDB2	DDX11
	DFFA	DNASE1L3	DUT	ECGF1
	EIF2AK4	ENDOG	ERCC1	ERCC2
	ERCC3	ERCC4	ERCC5	ERCC6
	EXO1	FANCA	FANCC	FANCF
	FANCG	FEN1	FOS	FRAP1
	GADD45A	GADD45G	H1F0	HDAC1
	HDAC2	HDAC3	HDAC4	HIST1H1B
	HMG20A	HMGB1	HMGB2	HUS1
	IGF1	IGFBP4	KPNA2	MBD4
	MCM2	MCM3	MCM4	MGC33407
	MGMT	MLH1	MLH3	MLL3
	MRE11A	MSH2	MSH4	MSH5
	MSH6	MUTYH	N4BP2	NCOA6
	NFIB	NUDT1	ORC6L	PCNA
	PHB	PMS1	PMS2	PNKP
	POLG	POLH	POLK	PPP2R1B
	PRKDC	PRM1	PTMS	PTTG1
	RAD17	RAD18	RAD21	RAD23A
	RAD23B	RAD50	RAD51	RAD51C
	RAD51L1	RAD51L3	RAD54B	RAG1
	RAN	RBBP4	RFC3	RFC4
	RRM1	RUVBL1	RUVBL2	S100A11
	SET	SMARCA5	SMARCB1	SMARCC2
	SMARCD3	SMARCE1	SOX15	TK1
	TLK1	TLK2	TOP1	TOP2A
	TOP2B	TOP3A	TOPBP1	TP53
	TP73	UBE1	UBE2B	UBE2C
	UBE2N	UBE2V2	WRN	XAB2
	XPA	XRCC3	XRCC4
meiotic recombination	ATM	CHEK1	MRE11A	MSH4
	MSH5	RAD21	RAD50	RAD51
	RAD51L1	RAD51L3	RAD54B
meiosis I	ATM	CHEK1	MRE11A	MSH4
	MSH5	RAD21	RAD50	RAD51
	RAD51L1	RAD51L3	RAD54B
meiotic prophase I	ATM	CHEK1	MRE11A	MSH4
	MSH5	RAD21	RAD50	RAD51
	RAD51L1	RAD51L3	RAD54B
DNA repair	ABL1	APEX1	ATM	ATR
	ATRX	BLM	BRCA1	BRCA2
	BRIP1	CCNH	CDK7	CSNK1D
	CSNK1E	DCLRE1A	DDB2	DDX11
	ERCC1	ERCC2	ERCC3	ERCC4
	ERCC5	ERCC6	EXO1	FANCA
	FANCC	FANCF	FANCG	FEN1
	FRAP1	GADD45A	GADD45G	HUS1
	MBD4	MGMT	MLH1	MLH3
	MRE11A	MSH2	MSH4	MSH5
	MSH6	MUTYH	N4BP2	NCOA6
	NUDT1	PCNA	PMS1	PMS2
	PNKP	POLH	POLK	PRKDC
	PTTG1	RAD17	RAD18	RAD21
	RAD23A	RAD23B	RAD50	RAD51
	RAD51C	RAD51L1	RAD51L3	RBBP4
	RUVBL2	TP53	TP73	UBE2B
	UBE2C	UBE2N	UBE2V2	XAB2
	XPA	XRCC3	XRCC4
mismatch repair	ABL1	EXO1	MLH1	MLH3
	MSH2	MSH4	MSH5	MSH6
	MUTYH	N4BP2	PMS1	PMS2
	TP73
nucleotide-excision repair	BRIP1	DCLRE1A	DDB2	DDX11
	ERCC1	ERCC2	ERCC3	ERCC4
	ERCC5	RAD23A	RAD23B	XAB2
	XPA
DNA replication and chromosome cycle	ABL1	BLM	CDC34	CDC45L
	CDK2	CENPE	DDX11	DUT
	ECGF1	EIF2AK4	ESPL1	EXO1
	FEN1	HMGB1	IGF1	MAD2L1
	MCM2	MCM3	MCM4	MGMT
	MLH1	MLH3	MSH2	MSH4
	MSH5	MSH6	MUTYH	N4BP2
	NCOA6	NFIB	ORC6L	PCNA
	PMS1	PMS2	PNKP	POLG
	PPP2R1B	PRM1	PSEN2	PTMS
	PTTG1	RAD17	RAD21	RBBP4
	RFC3	RFC4	RRM1	S100A11
	SET	TOP1	TOP2A	TOP2B
	TOP3A	TOPBP1	TP73	UBE1
maintenance of fidelity during DNA dependent DNA replication	ABL1	EXO1	MLH1	MLH3
	MSH2	MSH4	MSH5	MSH6
	MUTYH	N4BP2	PMS1	PMS2
	TP73
M-phase specific microtubule process	BRCA1	ESPL1	KPNA2	RAN
	TTK
oncogenesis	ANXA8	BAX	BCR	BIRC5
	CDC2L1	CDK2	CDK4	CDKN1A
	CDKN2A	CDKN2B	EEF1A1	EGFL6
	ERBB2	EWSR1	FGFR1	FGFR3
	FZD7	GRB7	MDM2	MYCN
	NCOA4	NTRK1	NUP214	PIAS3
	PML	PMS1	PTTG1	RET
	SET	TNFRSF6B	TPD52L1	TRRAP
S phase of mitotic cell cycle	ABL1	BLM	CDC34	CDC45L
	CDK2	DDX11	DUT	ECGF1
	EIF2AK4	EXO1	FEN1	HMGB1
	IGF1	LMNB2	MCM2	MCM3
	MCM4	MGMT	MLH1	MLH3
	MSH2	MSH4	MSH5	MSH6
	MUTYH	N4BP2	NCOA6	NFIB
	ORC6L	PCNA	PMS1	PMS2
	PNKP	POLG	PPP2R1B	PTMS
	RAD17	RBBP4	RFC3	RFC4
	RRM1	S100A11	SET	TOP1
	TOP2A	TOP2B	TOP3A	TP73
	UBE1
DNA dependent DNA replication	ABL1	CDC34	CDC45L	CDK2
	EXO1	HMGB1	MCM2	MCM3
	MCM4	MGMT	MLH1	MLH3
	MSH2	MSH4	MSH5	MSH6
	MUTYH	N4BP2	PCNA	PMS1
	PMS2	PNKP	POLG	PPP2R1B
	RFC3	RFC4	S100A11	TOP1
	TOP2A	TOP2B	TOP3A	TP73
G1_TO_S_CELL_CYCLE_R	CREB3L4	POLE	E2F2	PRIM2A
	CREB3	ORC1L	CCNH	MCM5
	E2F3	MCM6	POLE2	MYC
	ORC5L	CDC25A	CDK2	CDK7
	ORC6L	MCM4	E2F6	NACA
	FKSG17	TFDP2	CCNE1	MDM2
	CCNG2	CREB3L1	TP53	NACA
	CDKN2A	CREB3L3	CCNE2	POLA2
	MCM2	ORC4L	CDKN2B	MYT1
	ATM	ORC2L	CDC45L	MCM3
	TFDP1	E2F5	CCND2	CCNA1
	PRIM1	E2F4	GADD45A	WEE1
	CCND1	CDKN2D	FLJ14001	CREBL1
	TNXB	RPA1	GBA2	MCM7
	MNAT1	CDKN2C	CDKN1B	E2F1
	RPA2	CDKN1C	PCNA	RPA3
	RBL1	CDK4	CCNB1	RB1
	ORC3L	CREBL1	CCND3	CDKN1A
METHIONINE_METABOLISM	DNMT2	MAT1A	CTH	MAT2B
	DNMT3B	CBS	DNMT3A	AHCY
	DNMT1	MTR	MARS	BHMT
	MARS2
P53PATHWAY	ATM	BCL2	E2F1	CDK2
	TIMP3	PCNA	CCNE1	MDM2
	GADD45A	TP53	CCND1	BAX
	CDK4	RB1	CDKN1A	APAF1
RBPATHWAY	ATM	CDC25A	CDK2	CDC25B
	CDC2	CDC25C	WEE1	TP53
	CDK4	YWHAH	RB1	CHEK1
	MYT1
SKP2E2FPATHWAY	CCNE1	CCNA1	SKP1A	E2F1
	TFDP1	CUL1	SKP2	RB1
	CDK2	CDC34
chromosome segregation	DDX11	ESPL1	MAD2L1	PSEN2
	PTTG1	RAD21
dephosphorylation	ACP1	CDC25A	CDC25B	CDC25C
	CDKN3	DUSP1	DUSP11	DUSP12
	DUSP14	DUSP3	DUSP4	DUSP6
	ERBB2	KIT	MTMR3	PPM1D
	PPM1E	PPP2CB	PPP2R1B	PPP2R4
	PTEN	PTP4A1	PTP4A3	PTPN1
	PTPN11	PTPN14	PTPN6	PTPRD
	PTPRJ	PTPRU
gametogenesis	ADAM29	AKR1A1	BAX	BCL2L2
	BRD2	C15ORF2	CCNA1	CCNI
	CGB	CHEK1	CLDN11	DNAH9
	HSPA1L	MAK	NR6A1	PPAP2B
	PRKACG	PRM1	PTTG1	PTTG2
	RUVBL1	SOX30	TESK1	TESK2
	TMSB10	TOB2	WNT1
protein amino acid dephosphorylation	ACP1	CDC25A	CDC25B	CDC25C
	CDKN3	DUSP1	DUSP11	DUSP12
	DUSP14	DUSP3	DUSP4	DUSP6
	ERBB2	KIT	MTMR3	PPM1D
	PPM1E	PPP2CB	PPP2R1B	PPP2R4
	PTEN	PTP4A1	PTP4A3	PTPN1
	PTPN11	PTPN14	PTPN6	PTPRD
	PTPRJ	PTPRU
histogenesis	CDSN	COL7A1	CRABP2	CTGF
	ELF3	EMP1	FABP5	FGF7
	GJB5	KLK5	KLK7	KRT13
	KRT14	KRT15	KRT17	KRT6A
	PTHLH	S100A7	TFAP2A	UGCG
pyrimidine nucleotide metabolism	AK5	CAD	DCK	DCTD
	DUT	ECGF1	NME1	NME2
	NME6	TYMS
DNA replication	ABL1	BLM	CDC34	CDC45L
	CDK2	DUT	ECGF1	EIF2AK4
	EXO1	FEN1	HMGB1	IGF1
	MCM2	MCM3	MCM4	MGMT
	MLH1	MLH3	MSH2	MSH4
	MSH5	MSH6	MUTYH	N4BP2
	NCOA6	NFIB	ORC6L	PCNA
	PMS1	PMS2	PNKP	POLG
	PPP2R1B	PTMS	RAD17	RBBP4
	RFC3	RFC4	RRM1	S100A11
	SET	TOP1	TOP2A	TOP2B
	TOP3A	TP73	UBE1
DNA replication initiation	CDC34	CDC45L	MCM2	MCM3
	MCM4
male gamete generation	ADAM29	BCL2L2	BRD2	C15ORF2
	CCNA1	CCNI	CLDN11	DNAH9
	HSPA1L	MAK	NR6A1	PRKACG
	PRM1	PTTG1	PTTG2	RUVBL1
	SOX30	TESK1	TESK2	TMSB10
	WNT1
spermatogenesis	ADAM29	BCL2L2	BRD2	C15ORF2
	CCNA1	CCNI	CLDN11	DNAH9
	HSPA1L	MAK	NR6A1	PRKACG
	PRM1	PTTG1	PTTG2	RUVBL1
	SOX30	TESK1	TESK2	TMSB10
	WNT1
ATRBRCAPATHWAY	ATM	HUS1	FANCE	FANCA
	NBS1	TREX1	MRE11A	ATR
	RAD50	BRCA2	RAD17	FANCD2
	TP53	RAD1	FANCC	CHEK2
	FANCF	RAD51	RAD9A	CHEK1
	FANCG	BRCA1
DNA_POLYMERASE	POLB	POLQ	POLE	POLL
	POLD2	POLS	POLG	POLD1
	POLA
PYRIMIDINE_METABOLISM	POLR2E	POLE	NT5C	UCK2
	ECGF1	TK2	NME1	POLB
	UPB1	NP	POLR1B	POLD2
	TXNRD1	NUDT2	TYMS	CAD
	AK3L1	POLD1	UNG	CMPK
	DHODH	POLR2D	RRM1	AK3
	POLR2I	POLA	POLL	DCTD
	RRM2	NT5E	DCK	POLR2F
	POLR2K	CDA	DTYMK	POLR2G
	POLG	POLR2L	DUT	POLR2H
	POLS	UMPS	NME2	POLR2C
	CTPS	POLR2B	UPP1	POLR2J
	ITPA	POLR2A	AK3L1	AK3L2
	ENTPD1	POLRMT	POLQ	NT5M
	CTPS2	DPYD	TK1	DPYS
	UCK1	CANT1
TNFR1PATHWAY	LMNB2	MAP3K7	TNFRSF1A	ARHGDIB
	JUN	CRADD	CASP3	ADPRT
	PAK1	BAG4	RIPK1	CASP8
	LMNA	TNF	PRKDC	MAP2K4
	TRAF2	TRADD	MAP3K1	SPTAN1
	FADD	LMNB1	MADD	DFFB
	RB1	PAK2	CASP2	DFFA
	MAPK8
pyrimidine nucleotide biosynthesis	AK5	CAD	NME1	NME2
	NME6	TYMS
EGF receptor signaling pathway	CBLC	EGFR	EPS8	GAB1
	GRB7	PLCE1
nuclear division	ANAPC2	ATM	BRCA2	BUB1B
	BUB3	CCNA1	CCNB1	CCNB2
	CCNF	CCNG1	CCNG2	CCNK
	CDC16	CDC2	CDC20	CDC23
	CDC25A	CDC25B	CDC25C	CDC2L1
	CDC2L5	CDK2	CDK3	CENPE
	CHEK1	DDX11	ESPL1	ESR1
	HGF	KIF22	KIF2C	KNTC1
	LATS1	MAD1L1	MAD2L1	MRE11A
	MSH4	MSH5	NEK1	NEK4
	NEK9	PIN1	PRM1	PTTG1
	RAD17	RAD21	RAD50	RAD51
	RAD51L1	RAD51L3	RAD54B	RAN
	TERF1	TOP3A	TTK	UBE2C
	WEE1
M phase	ANAPC2	ATM	BRCA1	BRCA2
	BUB1B	BUB3	CCNA1	CCNB1
	CCNB2	CCNF	CCNG1	CCNG2
	CCNK	CDC16	CDC2	CDC20
	CDC23	CDC25A	CDC25B	CDC25C
	CDC2L1	CDC2L5	CDK2	CDK3
	CENPE	CHEK1	DDX11	ESPL1
	ESR1	HGF	KIF22	KIF2C
	KNTC1	KPNA2	LATS1	MAD1L1
	MAD2L1	MRE11A	MSH4	MSH5
	NEK1	NEK4	NEK9	PIN1
	PRM1	PTTG1	RAD17	RAD21
	RAD50	RAD51	RAD51L1	RAD51L3
	RAD54B	RAN	TERF1	TOP3A
	TTK	UBE2C	WEE1
protein folding	APCS	CCT2	CRYAB	DNAJA1
	DNAJA3	DNAJC7	FKBP1A	FKBP4
	FKBP5	NFYC	NKTR	PFDN2
	PFDN4	PFDN5	PIN1	PPIB
	PPID	PPIL1	PPIL2	PPIL3
	ST13	TTC1
DNA damage response\, signal transduction	ABL1	BRCA1	CHEK1	CHEK2
	CHES1	HUS1	RAD17	TP53
	TP73	ZAK
mitotic cell cycle	ABL1	ANAPC2	BCCIP	BIRC5
	BLM	BRCA2	BUB1B	BUB3
	CCNA1	CCNB1	CCNB2	CCND1
	CCNE1	CCNF	CCNG1	CCNG2
	CCNH	CCNK	CDC16	CDC2
	CDC20	CDC23	CDC25A	CDC25B
	CDC25C	CDC2L1	CDC2L5	CDC34
	CDC37	CDC45L	CDK2	CDK3
	CDK4	CDK5R1	CDK6	CDK7
	CDKN1A	CDKN1B	CDKN2A	CDKN2B
	CDKN2D	CDKN3	CENPE	CHEK1
	CHES1	CKS1B	CUL4A	DDX11
	DUT	ECGF1	EIF2AK4	ESPL1
	ESR1	EXO1	FEN1	GADD45A
	HGF	HMGB1	IGF1	KIF22
	KIF2C	KNTC1	KPNA2	LATS1
	LMNB2	MAD1L1	MAD2L1	MCM2
	MCM3	MCM4	MGMT	MLH1
	MLH3	MSH2	MSH4	MSH5
	MSH6	MUTYH	N4BP2	NCOA6
	NEK1	NEK4	NEK9	NFIB
	ORC6L	PCNA	PIN1	PMS1
	PMS2	PNKP	POLG	PPP2R1B
	PRM1	PTEN	PTMS	PTTG1
	RAD17	RAD21	RAN	RBBP4
	RFC3	RFC4	RRM1	S100A11
	SET	SKP2	SPHK1	TAF1
	TERF1	TOP1	TOP2A	TOP2B
	TOP3A	TP73	TTK	UBE1
	UBE2C	WEE1
mitosis	ANAPC2	BRCA2	BUB1B	BUB3
	CCNA1	CCNB1	CCNB2	CCNF
	CCNG1	CCNG2	CCNK	CDC16
	CDC2	CDC20	CDC23	CDC25A
	CDC25B	CDC25C	CDC2L1	CDC2L5
	CDK2	CDK3	CENPE	DDX11
	ESPL1	ESR1	HGF	KIF22
	KIF2C	KNTC1	LATS1	MAD1L1
	MAD2L1	NEK1	NEK4	NEK9
	PIN1	PRM1	PTTG1	RAD17
	RAD21	RAN	TERF1	TTK
	UBE2C	WEE1
M phase of mitotic cell cycle	ANAPC2	BRCA2	BUB1B	BUB3
	CCNA1	CCNB1	CCNB2	CCNF
	CCNG1	CCNG2	CCNK	CDC16
	CDC2	CDC20	CDC23	CDC25A
	CDC25B	CDC25C	CDC2L1	CDC2L5
	CDK2	CDK3	CENPE	DDX11
	ESPL1	ESR1	HGF	KIF22
	KIF2C	KNTC1	LATS1	MAD1L1
	MAD2L1	NEK1	NEK4	NEK9
	PIN1	PRM1	PTTG1	RAD17
	RAD21	RAN	TERF1	TTK
	UBE2C	WEE1
negative regulation of cell cycle	APC	ATM	BAX	BCL10
	BIN1	BRCA1	CDKN2A	CDKN2B
	CDKN2D	CTCF	ESR1	FH
	FHIT	HIC1	INHA	IRF1
	KLK10	MAPK12	MCC	MLH1
	MSH2	NBL1	NF1	NME1
	NME2	PINX1	PMS1	PMS2
	PTEN	RAP1A	RB1	RBL2
	SMARCB1	TP53	TP73	TP73L
	VHL	WT1
regulation of DNA repair	BRCA1	POLH	UBE2C	UBE2N
	UBE2V2
G1PATHWAY	ATM	TGFB2	TFDP1	MADH4
	CDK6	MADH3	CCNA1	CCND1
	HDAC1	SKP2	ABL1	CDKN1B
	GSK3B	E2F1	CDC25A	CDK2
	TGFB3	ATR	CCNE1	CDC2
	TP53	DHFR	CDKN2A	CDK4
	RB1	CDKN1A	TGFB1	CDKN2B
KERATAN_SULFATE_BIOSYNTHESIS	ST3GAL3	B4GALT3	B4GALT2	ST3GAL4
	B4GALT5	ST3GAL1	B3GNT1	SIAT4A
	SIAT6	B4GALT1	FUT8	ST3GAL2
	SIAT4B
P27PATHWAY	CDKN1B	RBX1	E2F1	CKS1B
	SKP1A	UBE2M	TFDP1	CUL1
	CDK2	CCNE1	NEDD8	SKP2
	RB1
G1 phase of mitotic cell cycle	ANAPC2	CDC2	CDC25C	CDK2
	CDK6	TAF1
regulation of cell cycle	ABL1	ACPP	AIF1	AK1
	AKT1	AKT2	ANAPC2	APC
	ATF5	ATM	ATR	AXL
	BAX	BCAR3	BCCIP	BCL10
	BCL2	BIN1	BRCA1	BRCA2
	BTC	BTG3	BUB1B	BUB3
	CCNA1	CCNB1	CCNB2	CCND1
	CCND2	CCND3	CCNE1	CCNF
	CCNG1	CCNG2	CCNH	CCNI
	CCNK	CCT2	CDC16	CDC2
	CDC20	CDC25A	CDC25B	CDC25C
	CDC2L1	CDC2L5	CDC37	CDC45L
	CDK2	CDK3	CDK4	CDK5R1
	CDK6	CDK7	CDK8	CDK9
	CDKN1A	CDKN1B	CDKN2A	CDKN2B
	CDKN2C	CDKN2D	CDKN3	CHEK1
	CHEK2	CHES1	CKS1B	CRK
	CRKL	CSK	CTCF	CUL4A
	DDIT3	DDX11	DLG5	DUSP4
	DUSP6	E2F4	E2F6	ELK3
	ESPL1	ESR1	ETS1	ETS2
	F2R	FANCG	FGF1	FGF7
	FH	FHIT	FOS	FOSB
	FRAP1	FRK	FYN	GADD45A
	GAK	GAS7	HDAC3	HIC1
	HRAS	HUS1	IFITM1	IGF1R
	IGF2	IL1A	IL1B	IL8
	INHA	IRF1	JAK2	JUN
	JUNB	KLK10	KNTC1	LATS1
	LCK	LYN	MACF1	MAD1L1
	MAD2L1	MAFG	MAFK	MAP2K6
	MAP2K7	MAP3K8	MAPK12	MAPK3
	MAS1	MATK	MCC	MLH1
	MOS	MSH2	MYB	MYBL1
	MYBL2	MYC	NBL1	NF1
	NFYC	NME1	NME2	NR2F1
	NRAS	PCNA	PCTK2	PDGFB
	PGF	PIN1	PINX1	PMS1
	PMS2	PPM1D	PPP1R15A	PPP2R1B
	PRKCA	PRKG2	PSMD8	PTEN
	PTMA	PTMS	PTN	RAD17
	RAN	RAP1A	RB1	RBL2
	RPS6KB2	RRAS	S100A6	SKP2
	SMARCB1	SPHK1	SRC	STAT1
	TCF19	TERF1	TGFA	TGFB1
	TGFB3	THRA	TNFSF15	TOB2
	TP53	TP53BP2	TP73	TP73L
	TTK	UBE2C	UBE2V2	VAV1
	VAV2	VEGFB	VEGFC	VHL
	WEE1	WT1	YES1	ZAK
regulation of cell proliferation	AIF1	BCL2	BRCA1	BTC
	BTG3	CAPNS1	CD86	CDC25B
	CDC2L5	CDK2	CDKN1A	CDKN1B
	CDKN2A	CDKN2B	CDKN2C	CDKN2D
	CDKN3	CHEK1	CRIP2	CSF3
	CUL4A	CXCL1	CXCL5	DDX11
	DLEC1	EMP3	ETS1	FABP3
	FGF18	FGF7	FLT1	FLT3
	FOSL1	FRK	GNRH1	GPNMB
	IFITM1	IGF1	IGF1R	IGFBP6
	IGFBP7	IL10	IL11	IL15
	IL18	IL1A	IL1B	IL6
	IL8	IL9	LDOC1	MATK
	MDM2	MST1R	MXI1	NF1
	NME1	NME2	OSM	PAWR
	PGF	PINX1	PPM1D	PRTN3
	PTHLH	PTK2B	PTN	PTPN6
	RBBP4	RERG	S100A11	S100A6
	SCGB3A1	SPP1	SST	SSTR1
	SSTR2	TGFB1	TGFB1I1	TGFBR2
	TIMP1	TM4SF4	TNFRSF11A	TNFRSF8
	TNFRSF9	TNFSF13	TNFSF13B	TNFSF4
	TOB2	TTK	UBE2C	VEGFB
	VEGFC	VHL
sexual reproduction	ADAM2	ADAM29	AKR1A1	BAX
	BCL2L2	BRD2	C15ORF2	CCNA1
	CCNI	CGB	CHEK1	CLDN11
	CLU	DNAH9	HSPA1L	MAK
	MST1R	NR6A1	PPAP2B	PRKACG
	PRM1	PTTG1	PTTG2	RUVBL1
	SOX30	SPAM1	TESK1	TESK2
	TMSB10	TOB2	WNT1
Golgi vesicle transport	ARF4	CHIC2	GGA1	GNAS
	STX18	STX7
reproduction	ADAM2	ADAM29	AKR1A1	BAX
	BCL2L2	BRD2	C15ORF2	CCNA1
	CCNI	CGB	CHEK1	CLDN11
	CLU	DNAH9	HSPA1L	MAK
	MST1R	NR6A1	PPAP2B	PRKACG
	PRM1	PTTG1	PTTG2	RUVBL1
	SOX30	SPAM1	TESK1	TESK2
	TMSB10	TOB2	WNT1
regulation of mitosis	BRCA2	BUB1B	BUB3	CDC16
	CDC25C	CDC2L5	ESPL1	ESR1
	KNTC1	LATS1	MAD1L1	MAD2L1
	PIN1	RAD17	TERF1	TTK
nucleotide metabolism	ADA	ADK	ADM	ADSL
	AK1	AK5	AMPD1	AMPD2
	CAD	DCK	DCTD	DUT
	ECGF1	FHIT	GMPS	GUCY1A2
	GUCY2C	GUCY2D	GUCY2F	GUK1
	HPRT1	IMPDH2	NME1	NME2
	NME6	NPR1	NUDT4	PRPS1
	TYMS
BLYMPHOCYTEPATHWAY	HLA-DRA	ICAM1	CR2	TNFRSF5
	CD80	ITGB2	ITGAL	HLA-DRB1
	CR1	PTPRC	FCGR2B
CDMACPATHWAY	RAF1	TNF	NFKBIA	PRKCB1
	HRAS	PRKCA	RELA	JUN
	MAPK3	PLCB1	NFKB1	MAPK1
	MAP2K1	FOS	MYC	CUZD1
PKCPATHWAY	GNAQ	NFKBIA	NFKB1	PRKCB1
	PRKCA	RELA	PLCB1
SIG_BCR_SIGNALING_PATHWAY	CD19	PPP1R13B	VAV1	INPP5D
	SOS1	FLOT2	PPP3CC	MAPK3
	AKT1	CSK	PTPRC	MAP4K1
	SOS2	ITPR2	FLOT1	AKT3
	PIK3R1	GSK3A	PIK3CD	NR0B2
	NFATC2	SHC1	BLNK	CD81
	BCR	PPP3CA	RAF1	ITPR1
	PPP3CB	NFATC1	PDK1	GSK3B
	AKT2	BCL2	LYN	GRB2
	BTK	PIK3CA	PLCG2	BAD
	CD22	CR2	MAPK1	SYK
	DAG1	ITPR3
endocytosis	ABCA1	AMPH	AP1S2	ARF3
	BIN1	CAV1	CAV2	CD14
	FCGR1A	FOLR1	ITSN2	LDLR
	LRP2	LRP3	MSR1	SORL1
pathogenesis	APCS	CCR1	CD4	CLDN12
	CLDN4	EDN2	EDN3	IL13
	IL9	KLK6	MX1	MYC
	OSM	PTAFR	S100A3	SNCA
	TNF	TNFRSF1B
IFNAPATHWAY	STAT1	ISGF3G	IFNAR2	STAT2
	IFNB1	TYK2	IFNA1	IFNAR1
	JAK1
IFNGPATHWAY	STAT1	IFNG	JAK2	IFNGR2
	IFNGR1	JAK1
ST_B_CELL_ANTIGEN_RECEPTOR	CD19	PPP1R13B	VAV1	NFKBIA
	SOS1	PAG	AKT1	CSK
	SOS2	NFKBIB	NFAT5	PIK3R1
	AKT3	PIK3CD	MAP2K1	SHC1
	BLNK	NFKB2	ITPKB	BCR
	RAF1	EPHB2	AKT2	SERPINA4
	NFKBIL2	NFKBIE	LYN	GRB2
	BTK	PIK3CA	PLCG2	BAD
	PI3	MAP2K2	NFKB1	ITPKA
	MAPK1	NFKBIL1	SYK	DAG1
TIDPATHWAY	TNF	IFNG	JAK2	NFKBIA
	TNFRSF1A	RELA	WT1	TNFRSF1B
	DNAJA3	TP53	IKBKB	LIN7A
	HSPA1A	IFNGR2	NFKB1	RB1
	USH1C	IFNGR1	TIP-1
cyclic-nucleotide-mediated signaling	CCL2	CCR1	EDG1	FPR1
	GNA11	GNAQ	GNAS	NPY1R
	NUDT3	NUDT4	SSTR1	SSTR2
response to abiotic stimulus	ABCA3	ABCG2	AKR1C1	AKT1
	ATRX	BCAR3	CALM2	CALML3
	CCL2	CCL20	CCL27	CCL5
	CCR1	CCR7	CES1	CIRBP
	CLNS1A	COL11A1	CRYAB	CRYBB1
	CX3CL1	CXCL1	CXCL2	CXCL5
	CXCL6	CXCR4	CYP3A5	CYR61
	DEFA1	ECGF1	EDN3	ERCC2
	ERCC3	ERCC5	ERCC6	EYA4
	FECH	FEN1	FOSL1	FPR1
	GJA1	GJB2	GJB6	GNAS
	GUCY2D	GUCY2F	HRAS	IL10
	IL1A	IL4	IL8	ITM2B
	LUM	MAP2K1	MAPK1	MAPK14
	MERTK	MEST	MT1X	NAT8
	NDP	NDRG1	NOG	NQO1
	NR2F1	OTOF	PLAUR	PNKP
	PPARG	PPM1D	PPP2R1B	PPP2R4
	PTAFR	PTPN11	RALA	RELA
	SOX10	SPP1	SST	SSTR1
	SSTR2	STC2	TACSTD2	TECTA
	TIMP3	TNFRSF11A	ZAK
second-messenger-mediated signaling	CALM2	CAMKK2	CCL2	CCR1
	EDG1	FPR1	GNA11	GNAQ
	GNAS	IL8	NPY1R	NUDT3
	NUDT4	PLCE1	PPP2R1B	SPHK1
	SSTR1	SSTR2
G-protein signaling\, coupled to cyclic nucleotide second messenger	CCL2	CCR1	EDG1	FPR1
	GNA11	GNAQ	GNAS	NPY1R
	SSTR1	SSTR2
response to extracellular stimulus	PPARG	SST	SSTR1	SSTR2
	STC2
response to nutrients	PPARG	SST	SSTR1	SSTR2
	STC2
BCRPATHWAY	VAV1	SOS1	PRKCB1	MAPK14
	RAC1	PPP3CC	MAPK3	JUN
	CALM1	NFATC3	PLCG1	SYT1
	CALM2	MAP2K1	NFATC2	SHC1
	BLNK	PPP3CA	CD79B	RAF1
	CALM3	PPP3CB	NFATC1	MAP3K1
	GRB2	LYN	PRKCA	HRAS
	BTK	CD79A	NFATC4	FOS
	SYK	ELK1	MAPK8
NTHIPATHWAY	EP300	TNF	CHUK	NFKBIA
	MADH4	IL1B	MAP3K7	IL8
	NR3C1	MADH3	MAP2K3	MAPK14
	MAP2K6	MAP3K14	RELA	TGFBR2
	MAPK11	IKBKB	TLR2	NFKB1
	MYD88	TGFBR1	DUSP1	CREBBP
SIG_PIP3_SIGNALING_IN_B_LYMPHOCYTES	CD19	PPP1R13B	VAV1	FLOT2
	PSCD3	RPS6KA3	GAB1	AKT1
	PTPRC	RPS6KA2	AKT3	FLOT1
	ITPR2	NR0B2	FOXO3A	BCR
	RPS6KB1	PREX1	ITPR1	PDK1
	AKT2	LYN	PITX2	BTK
	SAG	PLCG2	PIK3CA	P101-PI3K
	CDKN2A	TEC	RPS6KA1	PHF11
	SYK	DAPP1	ITPR3	PTEN
TOLLPATHWAY	PPARA	TLR9	PGLYRP	NFKBIA
	MAP3K7	MAPK14	MAP2K6	JUN
	PRKR	RELA	CD14	IRAK1
	MAP3K7IP1	IKBKB	TLR2	TLR7
	TLR10	MYD88	TRAF6	TOLLIP
	MAP2K4	SITPEC	MAP3K1	IKBKG
	CHUK	TLR4	MAP2K3	MAP3K14
	LY96	MAP3K7IP2	TLR3	NFKB1
	TLR6	FOS	ELK1	TIRAP
	MAPK8
G-protein coupled receptor protein signaling pathway	ABCG2	AKT1	APBB1IP	ARHGEF11
	CACNA1A	CALM1	CALM2	CCL2
	CCR1	CCR7	CXCL1	CXCL2
	CXCR4	EDG1	EDG2	EDG4
	EDN2	F2R	FPR1	FZD7
	FZD9	GAL	GAP43	GCG
	GNA11	GNAQ	GNAS	GNB4
	GNB5	GNG10	GNG11	GNG4
	GPR124	GPR30	GRB10	GRB7
	GRP	IL8	KRT14	LGR6
	MAS1	NMB	NPY1R	NTSR1
	PENK	PIK3CG	PLCE1	POMC
	PTAFR	PTGFR	PTPN6	RASSF1
	SMO	SPHK1	SPHK2	SST
	SSTR1	SSTR2	SYK
cell-cell signaling	ADM	AGT	AMH	AMPH
	AR	AREG	BIN1	BMP3
	CACNA1A	CAMK2G	CCL2	CCL20
	CCL27	CCL5	CCR1	CD86
	CEACAM6	CGB	CPNE6	CSF3
	CSH1	CX3CL1	CXCL5	CXCL6
	DLG7	ECGF1	EDN2	EDN3
	EFNA1	FAT	FGF1	FGF12
	FGF13	FGF18	FGF21	FGF7
	GAL	GJA1	GJB1	GJB2
	GJB6	GLUL	GNA11	GNAQ
	GNRH1	GRB10	GRIN2D	IFNA17
	IFNA21	IFNG	IL10	IL11
	IL13	IL15	IL18	IL1A
	IL1B	IL6	IL8	IL9
	INHA	INHBB	INS	INSL4
	KCNQ5	KRT14	LTA	MAOA
	MAPK1	MERTK	MOG	NDP
	NGFB	NMB	NQO1	NTSR1
	NUDT3	OSM	PENK	PGF
	PLP1	POMC	PTHLH	PTPRJ
	RAB3A	S100A6	SH2D2A	SPP1
	SRD5A1	SST	SSTR1	SSTR2
	STC2	SULT1A1	TEK	TGFA
	TGFB1	TGFB3	TNF	TNFAIP2
	TNFAIP6	TNFRSF11A	TNFSF10	TNFSF18
	TNFSF4	TNFSF8	TNFSF9	TXN
	WNT1	WNT10B	WNT11	WNT2
	WNT5A	WNT6	WNT7A	WNT9A
cellular defense response	BECN1	CCL5	CD4	CD7
	CD86	CSF3	FOSL1	IL10
	IL18	IL4	INHA	ITGB1
	ITK	MNDA	PTMS	SH2D2A
	SPP1	TAP1	TAP2
CELL2CELLPATHWAY	ACTN3	PTK2	ACTN2	BCAR1
	VCL	PXN	CSK	PECAM1
	ACTN1	CTNNA2	SRC	CTNNB1
	CTNNA1
FCER1PATHWAY	VAV1	SOS1	PRKCB1	PPP3CC
	JUN	MAPK3	CALM1	NFATC3
	PIK3R1	PLCG1	SYT1	MAP2K1
	CALM2	NFATC2	SHC1	MAP2K7
	PPP3CA	RAF1	CALM3	PPP3CB
	MAP2K4	NFATC1	FCER1A	MAP3K1
	GRB2	LYN	HRAS	PLA2G4A
	BTK	PIK3CA	NFATC4	PAK2
	MAPK1	FOS	SYK	ELK1
	MAPK8	FCER1G
LAIRPATHWAY	TNF	SELP	C5	IL8
	C3	IL1A	SELPLG	ITGA4
	ITGB1	VCAM1	C7	ICAM1
	BDK	ITGAL	ITGB2	IL6
	C6
LDLPATHWAY	CCL2	CSF1	ACAT1	IL6
	LPL	LDLR
RELAPATHWAY	EP300	TNF	HDAC3	TRADD
	CHUK	NFKBIA	IKBKG	FADD
	TNFRSF1A	RELA	TNFRSF1B	IKBKB
	NFKB1	RIPK1	TRAF6	CREBBP
VOBESITYPATHWAY	PPARG	TNF	RXRA	RETN
	NR3C1	HSD11B1	APM1	LPL
NIK-I-kappaB/NF-kappaB cascade	CHUK	IKBKB	IL10	IRAK1
	IRAK2	NFKBIA	STAT1	TBK1
	TNFRSF10A	TNFRSF10B	TNFSF14
BBCELLPATHWAY	HLA-DRA	TNFSF5	TNFRSF5	TNFRSF6
	CD4	TNFSF6	HLA-DRB1	CD28
EOSINOPHILSPATHWAY	HLA-DRA	CCL11	IL5	CCR3
	IL3	HLA-DRB1	CSF2	CCL5
IL22BPPATHWAY	IL22RA2	STAT5A	JAK2	IL10RA
	STAT5B	TYK2	SOCS3	JAK1
	STAT1	JAK3	IL22	IL22RA1
	STAT3
NDKDYNAMINPATHWAY	CALM3	PPP3CB	DNM1	EPN1
	AP2A1	PPP3CC	NME1	AP2M1
	AMPH	EPS15	CALM1	NME2
	SYNJ2	SYT1	CALM2	SYNJ1
	PICALM	BIN1	PPP3CA
RNAPATHWAY	EIF2S1	TP53	CHUK	NFKBIA
	NFKB1	DNAJC3	EIF2S2	MAP3K14
	PRKR	RELA
ST_TYPE_I_INTERFERON_PATHWAY	STAT1	ISGF3G	STAT2	REG1A
	IFNB1	PTPRU	TYK2	IFNAR1
	JAK1
KITRECEPTOR	ABL1	AKT1	APS	BAD
	STAP1	BTK	CBL	CBLB
	CIS	CLTC	CRK	CRKL
	CSF2RB	DOK1	P300	EPOR
	FES	FGR	FYN	GRAP
	GRB10	GRB2	GRB7	HCK
	HRAS	SHIP	JAK2	SAM68
	KIT	SCF	LYN	ERK2
	CHK	MITF	MUPP1	PIK3CG
	PIK3CR1	PIK3CR2	PLCE1	PLCG1
	PRKCA	PRKCB	SHP2	SHP1
	PTPRO	RAF1	GAP	RSK1
	CIN85	SHC1	SOCS1	SOCS5
	SOCS6	SOS1	SPRED1	SPRED2
	STAT1	STAT5A	STAT5B	TEC
	TRAILR1	VAV1	VAV2	YES
	SRC
cell-mediated immune response	CD4	CD86	IL10	IL18
	INHA	SPP1
cellular defense response (sensu Vertebrata)	CD4	CD86	IL10	IL18
	INHA	SPP1
T-helper 1 type immune response	CD4	CD86	IL10	IL18
	INHA	SPP1
extracellular matrix organization and biogenesis	COL11A1	MMP23B	NRCAM	S100B
	TFIP11
extracellular structure organization and biogenesis	COL11A1	MMP23B	NRCAM	S100B
	TFIP11
CBLPATHWAY	EGFR	CBL	EGF	PRKCB1
	GRB2	PDGFRA	SH3KBP1	PRKCA
	SH3GLB2	MET	SH3GLB1	SRC
	CSF1R
CCR5PATHWAY	CALM3	CXCL12	GNAQ	CCL4
	PRKCB1	PRKCA	MAPK14	CXCR4
	JUN	CALM1	PLCG1	CCL2
	PTK2B	CCR5	SYT1	CALM2
	FOS	MAPK8
IL10PATHWAY	TNF	STAT5A	BLVRA	IL10RA
	IL1A	IL10RB	HMOX1	JAK1
	STAT1	IL6	BLVRB	IL10
	STAT3
MSPPATHWAY	TNF	CCL2	MST1	CSF1
	IL1B	MST1R
NKCELLSPATHWAY	LAT	VAV1	KLRD1	RAC1
	MAPK3	IL18	ITGB1	KLRC4
	PIK3CA	PTPN6	KLRC1	PIK3R1
	HLA-A	PTK2B	PAK1	MAP2K1
	KLRC2	SYK	KLRC3	B2M
PMLPATHWAY	TNF	UBL1	HRAS	TNFRSF1A
	SP100	RARA	PRAM-1	PAX3
	TNFRSF1B	TP53	SIRT1	RB1
	TNFRSF6	DAXX	PML	TNFSF6
	CREBBP
regulation of nucleocytoplasmic transport	IL10	MXI1	NFKBIA	NUDT3
	NUDT4	TNFSF14
antimicrobial humoral response (sensu Vertebrata)	ADA	BATF	BLM	CCL20
	CCR7	CD53	CD58	CD72
	CRIP1	CSF1R	FADD	IL13
	IL1B	ITGB2	MAPK11	MAPK13
	MAPK14	PTAFR	TNFRSF17	YY1
antimicrobial humoral response	ADA	BATF	BLM	CCL20
	CCR7	CD53	CD58	CD72
	CRIP1	CSF1R	FADD	IL13
	IL1B	ITGB2	MAPK11	MAPK13
	MAPK14	PTAFR	TNFRSF17	YY1
response to virus	CCL5	CXCR4	FGR	FOSL1
	IFNA17	IFNA21	IFNGR2	TNF
vesicle-mediated transport	ABCA1	AMPH	AP1S2	ARF3
	ARF4	ARF6	BIN1	CAV1
	CAV2	CCL5	CD14	CHGB
	CHIC2	CPNE1	CPNE3	CPNE6
	EMD	FCGR1A	FOLR1	GDI2
	GGA1	GNAS	HERC1	ITSN2
	LDLR	LRP2	LRP3	MSR1
	PIK3C3	RAB3A	RAB3D	RAB9A
	SORL1	STX18	STX6	STX7
	STX8	TNFAIP2
response to pest/pathogen/parasite	ADA	AGER	AIF1	ANXA1
	BATF	BCL2	BECN1	BLM
	BMI1	C1R	CAPG	CCL2
	CCL20	CCL5	CCR1	CCR7
	CD14	CD24	CD4	CD53
	CD58	CD7	CD72	CD83
	CD86	CLU	CRIP1	CSF1R
	CSF3	CX3CL1	CXCL1	CXCL2
	CXCL5	CXCL6	CXCR4	DBC1
	FADD	FGR	FN1	FOS
	FOSL1	FPR1	GPI	HDAC4
	HPR	IFNA17	IFNA21	IFNGR2
	IL10	IL13	IL18	IL1A
	IL1B	IL1RN	IL20	IL4
	IL6	IL8	IL9	INHA
	IRAK2	ITGB1	ITGB2	ITK
	KIR3DL1	MAP2K3	MAPK11	MAPK13
	MAPK14	MBL2	MNDA	NFKBIA
	NMI	ORM1	PLA2G2D	PREX1
	PSMB10	PTAFR	PTMS	RAC1
	RAC2	S100A8	S100B	SERPINA3
	SERPINA5	SERPING1	SH2D2A	SPP1
	STAT1	TAP1	TAP2	TNF
	TNFAIP6	TNFRSF17	YY1
