# Supplementary material for: A Systems Biology-Based Gene Expression Classifier of Glioblastoma Predicts Survival with Solid Tumors
Source: PLoS One. 2009 Jul 17;4(7):e6274. doi: 10.1371/journal.pone.0006274 (PMC2707631; doi:10.1371/journal.pone.0006274)
Supplement: Table S2 — 114 significantly enriched gene sets identified from primary GBM cohorts of UCSF-1 (0.10 MB XLS) [file pone.0006274.s008.xls]

## Sheet: Sheet1
Table S2. 114 significantly enriched gene sets identified from primary GBM cohorts of UCSF-1
Gene Set Name	Gene
CASPASEPATHWAY	LMNA	CASP9	LMNB2	CASP4
	BIRC3	CASP1	ARHGDIB	CASP6
	LMNB1	CYCS	PRF1	GZMB
	DFFB	BIRC4	CASP3	CASP7
	ADPRT	BIRC2	CASP8	CASP2
	DFFA	CASP10	APAF1
D4GDIPATHWAY	CASP9	CASP1	ARHGDIB	JUN
	CYCS	PRF1	GZMB	CASP3
	ADPRT	CASP8	ARHGAP5	CASP10
	APAF1
FASPATHWAY	LMNB2	MAP3K7	ARHGDIB	JUN
	CASP6	RIPK2	PTPN13	CASP3
	CASP7	ADPRT	PAK1	CFLAR
	CASP8	CASP10	LMNA	PRKDC
	MAP2K4	FAF1	MAP3K1	SPTAN1
	FADD	LMNB1	DFFB	RB1
	TNFRSF6	DAXX	PAK2	TNFSF6
	DFFA	MAPK8
P53PATHWAY	ATM	BCL2	E2F1	CDK2
	TIMP3	PCNA	CCNE1	MDM2
	GADD45A	TP53	CCND1	BAX
	CDK4	RB1	CDKN1A	APAF1
tRNA aminoacylation	CCT2	CDC45L	MARS	MUT
	OBSCN	RARS
RNA modification	CCT2	CDC45L	MARS	MUT
	OBSCN	RARS
amino acid activation	CCT2	CDC45L	MARS	MUT
	OBSCN	RARS
tRNA aminoacylation for protein translation	CCT2	CDC45L	MARS	MUT
	OBSCN	RARS
tRNA modification	CCT2	CDC45L	MARS	MUT
	OBSCN	RARS
DNA replication initiation	CDC34	CDC45L	MCM2	MCM3
	MCM4
CELL_CYCLE_KEGG	E2F2	CDAN1	MAD2L1	ESPL1
	HDAC4	CDC14B	ORC1L	CCNH
	CCNB2	HDAC2	MCM5	E2F3
	MPEG1	ASK	MCM6	CHEK1
	CDC6	MAD2L2	HDAC7A	PRKDC
	EP300	ABL1	GSK3B	BUB3
	ORC5L	CDC25A	CDK2	CDC25B
	SMC1L1	ORC6L	MCM4	TBC1D8
	E2F6	CCNE1	BUB1B	HDAC5
	MDM2	TP53	CDKN2A	CDC14A
	CHEK2	CCNE2	HDAC6	DTX4
	ORC4L	MCM2	TGFB1	PLK1
	ATM	ORC2L	CDC45L	MCM3
	TFDP1	PTTG2	PTTG3	E2F5
	CCND2	SMAD4	CDC25C	CCNA1
	E2F4	GADD45A	WEE1	HDAC1
	FLJ14001	SKP2	HDAC3	MPL
	MAD1L1	CDC20	MCM7	E2F1
	HDAC8	BUB1	CCNA2	PCNA
	CCNB3	CDC7	CDC2	CDH1
	RBL1	CDK4	CDC14B	RB1
	CCNB1	ORC3L	PTPRA	CCND3
	PTTG1	CDKN1A	CDC14C
MITOCHONDRIAPATHWAY	BIK	CASP9	BIRC3	BCL2
	CASP6	BAK1	CYCS	DFFB
	ENDOG	CASP7	CASP3	BIRC4
	PDCD8	BAX	BIRC2	CASP8
	BCL2L1	DIABLO	DFFA	BID
	APAF1
PYRIMIDINE_METABOLISM	POLR2E	POLE	NT5C	UCK2
	ECGF1	TK2	NME1	POLB
	UPB1	NP	POLR1B	POLD2
	TXNRD1	NUDT2	TYMS	CAD
	AK3L1	POLD1	UNG	CMPK
	DHODH	POLR2D	RRM1	AK3
	POLR2I	POLA	POLL	DCTD
	RRM2	NT5E	DCK	POLR2F
	POLR2K	CDA	DTYMK	POLR2G
	POLG	POLR2L	DUT	POLR2H
	POLS	UMPS	NME2	POLR2C
	CTPS	POLR2B	UPP1	POLR2J
	ITPA	POLR2A	AK3L1	AK3L2
	ENTPD1	POLRMT	POLQ	NT5M
	CTPS2	DPYD	TK1	DPYS
	UCK1	CANT1
catabolism	ADAM12	ADAM2	ADAM29	ADAMTS15
	ADAMTS18	AGA	ALDOA	AMFR
	ANAPC2	ARG2	ASL	BCKDHB
	BLMH	BMP3	C1R	CAPN11
	CASP10	CASP2	CASP3	CASP5
	CASP7	CASP8	CASP9	CDC20
	CDKL5	CFLAR	CPA1	CPA2
	CPB1	CPB2	CPM	CTSB
	CTSC	CTSD	CTSE	CTSF
	CTSG	CTSH	CTSK	CTSL
	CTSS	CTSZ	CYP51A1	DFFA
	DNASE1L3	DPEP1	ELA2A	ENO1
	ENO2	ESPL1	FOSB	G6PD
	GLS	GPI	GZMB	GZMK
	HABP2	HGF	HK1	HK3
	HPR	HSPA1A	HYAL2	JAK3
	KLK1	KLK10	KLK2	KLK3
	KLK5	KLK6	KLK7	LDHA
	LDHB	LDHC	LPL	MAOA
	MMP1	MMP10	MMP2	MMP23B
	MMP28	MMP7	MMP9	NUDT3
	NUDT5	PARK2	PCSK7	PEPD
	PGD	PGK1	PGK2	PKM2
	PLA2G2A	PLA2G2D	PLAT	PLCG1
	PRTN3	PSMB10	PSMB4	PSMB8
	PSMB9	PSMC3	PSMD8	PSMD9
	RNASEH1	RNASEH1P1	RPS6KA4	SERPINB1
	SERPINB3	SERPINH1	SIAH1	SPHK1
	SQSTM1	ST14	SUFU	SULT2A1
	TIMP1	TIMP3	TMPRSS6	TPSB2
	TSP50	UBE2B	UBE2C	UBE2I
	UBE2N	UQCRC2	USP25	USP5
	VHL
cytokinesis	ANAPC2	ARHGEF11	CCNA1	CCNB1
	CCNB2	CCND1	CCND2	CCND3
	CCNE1	CCNF	CCNG1	CCNG2
	CCNI	CCNK	CDC16	CDC2
	CDC20	CDC23	CDC25A	CDC25B
	CDC25C	CDC45L	CDC5L	CDK2
	CDK3	CDK4	CDK5	CDK6
	CDK7	CDK8	CENPE	CKS1B
	ESPL1	NEK1	NEK9	PPP1CC
	ROCK2	UBE2C
tRNA metabolism	CCT2	CDC45L	MARS	MUT
	OBSCN	RARS	RPP14	RPP30
CARDIACEGFPATHWAY	ADAM12	EGFR	AGT	EGF
	PRKCB1	HRAS	PRKCA	RELA
	JUN	EDNRA	EDNRB	EDN1
	PLCG1	NFKB1	FOS	AGTR2
	ARHA	MYC
DNAFRAGMENTPATHWAY	HMGB2	GZMB	ENDOG	DFFB
	CASP3	CASP7	TOP2B	TOP2A
	HMGB1	DFFA
GALACTOSE_METABOLISM	PFKM	FBP2	GALK1	GLB1
	GALE	GCK	HK1	MGAM
	PFKP	PGM3	GALK2	B4GALT2
	GANAB	GALT	PGM1	HK3
	AKR1B1	B4GALT1	LCT	HK2
	G6PC	GAA	LALBA	GLA
METHIONINE_METABOLISM	DNMT2	MAT1A	CTH	MAT2B
	DNMT3B	CBS	DNMT3A	AHCY
	DNMT1	MTR	MARS	BHMT
	MARS2
TNFR1PATHWAY	LMNB2	MAP3K7	TNFRSF1A	ARHGDIB
	JUN	CRADD	CASP3	ADPRT
	PAK1	BAG4	RIPK1	CASP8
	LMNA	TNF	PRKDC	MAP2K4
	TRAF2	TRADD	MAP3K1	SPTAN1
	FADD	LMNB1	MADD	DFFB
	RB1	PAK2	CASP2	DFFA
	MAPK8
VEGFPATHWAY	EIF2S1	EIF2B1	EIF2B4	PRKCB1
	PXN	NOS3	FLT1	PIK3R1
	PLCG1	FLT4	EIF2B5	SHC1
	EIF1	EIF1A	PTK2	PRKCA
	EIF2B2	HRAS	EIF2S2	ARNT
	VEGF	EIF2B3	VHL	HIF1A
	PIK3CA	KDR	EIF2S3	ELAVL1
IDPATHWAY	ADD1	ATF3	CCNA2	CCNE1
	CDK2	ELK1	ELK3	ELK4
	HES1	ID1	ID2	ID3
	ID4	IFNGIP1	SMAD3	MYF5
	MYF6	MYOD1	MYOG	PAX2
	PAX5	PAX8	PSMD4	RB1
	TCF12	TCF3	MIDA1
chromosome segregation	DDX11	ESPL1	MAD2L1	PSEN2
	PTTG1	RAD21
apoptotic program	AVEN	BAD	BAK1	BAX
	BCL2L1	BCL2L13	BIK	CASP2
	CASP7	CASP8	CASP9	CYCS
	DFFA	F2R	MCL1	PSEN2
	STAT1	TNFRSF10A	TNFRSF10B	TNFSF14
APOPTOSIS_GENMAPP	CASP9	NFKBIA	TNFRSF1A	RELA
	CASP6	JUN	TNFRSF1B	GZMB
	CASP7	CASP3	BIRC4	BAX
	RIPK1	BAK1	BCL2L7P1	BIRC2
	CASP8	MYC	TNF	MAP2K4
	FASLG	BIRC3	TRAF2	TRADD
	MAP3K1	BCL2	IKBKG	FADD
	TNFSF10	MAP3K14	CYCS	MDM2
	PRF1	TP53	FAS	PARP1
	TRAF1	MAPK10	NFKB1	MCL1
	CASP2	BCL2L1	BID	APAF1
CELL2CELLPATHWAY	ACTN3	PTK2	ACTN2	BCAR1
	VCL	PXN	CSK	PECAM1
	ACTN1	CTNNA2	SRC	CTNNB1
	CTNNA1
CELLCYCLEPATHWAY	CDKN2C	CDKN1B	E2F1	TFDP1
	CDK6	CDC25A	CDK7	CDK2
	CCND2	CCNA1	CDC2	CCNE1
	CCNH	RBL1	CCND1	CDKN2D
	CDKN2A	CDK4	CCNB1	RB1
	CCND3	CDKN1A	CDKN2B
caspase activation	AVEN	BCL2L13	CASP9	CYCS
	F2R	STAT1	TNFRSF10A	TNFRSF10B
	TNFSF14
protein catabolism	ADAM12	ADAM2	ADAM29	ADAMTS15
	ADAMTS18	AGA	AMFR	ANAPC2
	BLMH	BMP3	C1R	CAPN11
	CASP10	CASP2	CASP3	CASP5
	CASP7	CASP8	CASP9	CDC20
	CDKL5	CFLAR	CPA1	CPA2
	CPB1	CPB2	CPM	CTSB
	CTSC	CTSD	CTSE	CTSF
	CTSG	CTSH	CTSK	CTSL
	CTSS	CTSZ	CYP51A1	DPEP1
	ELA2A	ESPL1	FOSB	GZMB
	GZMK	HABP2	HGF	HPR
	JAK3	KLK1	KLK10	KLK2
	KLK3	KLK5	KLK6	KLK7
	MMP1	MMP10	MMP2	MMP23B
	MMP28	MMP7	MMP9	PARK2
	PCSK7	PEPD	PLAT	PRTN3
	PSMB10	PSMB4	PSMB8	PSMB9
	PSMC3	PSMD8	PSMD9	RPS6KA4
	SERPINB1	SERPINB3	SERPINH1	SIAH1
	SQSTM1	ST14	SUFU	TIMP1
	TIMP3	TMPRSS6	TPSB2	TSP50
	UBE2B	UBE2C	UBE2I	UBE2N
	UQCRC2	USP25	USP5	VHL
G1/S transition of mitotic cell cycle	ANAPC2	BCCIP	CCNA1	CCND1
	CCNE1	CCNG1	CCNH	CCNK
	CDC25A	CDC25C	CDC34	CDC37
	CDK4	CDK5R1	CDK7	CDKN1A
	CDKN1B	CDKN2A	CDKN2B	CDKN2D
	CDKN3	CHEK1	CKS1B	CUL4A
	GADD45A	PTEN	SKP2
electron transport	ABCE1	ACADM	AGR2	BARD1
	COX5A	COX5B	COX6A1	COX6A2
	COX6C	CPNE6	CYBA	CYC1
	CYCS	CYP11A1	CYP17A1	CYP1A1
	CYP3A5	CYP51A1	EGFR	ERN1
	ERN2	FDX1	IVD	KIAA1409
	MAOA	MCM4	MLL3	MT3
	NCF4	NQO1	POR	RAG1
	SDHB	SDHD	SIAH1	STEAP2
	TNFRSF10B	TRRAP	TXN	UQCRC2
	UQCRH	XDH	ZFYVE26
proteolysis and peptidolysis	ADAM12	ADAM2	ADAM29	ADAMTS15
	ADAMTS18	AGA	AMFR	ANAPC2
	BLMH	BMP3	C1R	CAPN11
	CASP10	CASP2	CASP3	CASP5
	CASP7	CASP8	CASP9	CDC20
	CDKL5	CFLAR	CPA1	CPA2
	CPB1	CPB2	CPM	CTSB
	CTSC	CTSD	CTSE	CTSF
	CTSG	CTSH	CTSK	CTSL
	CTSS	CTSZ	CYP51A1	DPEP1
	ELA2A	ESPL1	FOSB	GZMB
	GZMK	HABP2	HGF	HPR
	JAK3	KLK1	KLK10	KLK2
	KLK3	KLK5	KLK6	KLK7
	MMP1	MMP10	MMP2	MMP23B
	MMP28	MMP7	MMP9	PARK2
	PCSK7	PEPD	PLAT	PRTN3
	PSMB10	PSMB4	PSMB8	PSMB9
	PSMD8	PSMD9	RPS6KA4	SERPINB1
	SERPINB3	SERPINH1	SIAH1	SQSTM1
	ST14	SUFU	TIMP1	TIMP3
	TMPRSS6	TPSB2	TSP50	UBE2B
	UBE2C	UBE2I	UBE2N	UQCRC2
	USP25	USP5	VHL
FOLATE_BIOSYNTHESIS	SPR	ALPPL2	ALPP	DHFR
	FPGS	GGH	ALPL	ALPI
	GCH1	ALPP	ALPPL2
G1_TO_S_CELL_CYCLE_REACTOME	CREB3L4	POLE	E2F2	PRIM2A
	CREB3	ORC1L	CCNH	MCM5
	E2F3	MCM6	POLE2	MYC
	ORC5L	CDC25A	CDK2	CDK7
	ORC6L	MCM4	E2F6	NACA
	FKSG17	TFDP2	CCNE1	MDM2
	CCNG2	CREB3L1	TP53	NACA
	CDKN2A	CREB3L3	CCNE2	POLA2
	MCM2	ORC4L	CDKN2B	MYT1
	ATM	ORC2L	CDC45L	MCM3
	TFDP1	E2F5	CCND2	CCNA1
	PRIM1	E2F4	GADD45A	WEE1
	CCND1	CDKN2D	FLJ14001	CREBL1
	TNXB	RPA1	GBA2	MCM7
	MNAT1	CDKN2C	CDKN1B	E2F1
	RPA2	CDKN1C	PCNA	RPA3
	RBL1	CDK4	CCNB1	RB1
	ORC3L	CREBL1	CCND3	CDKN1A
HIFPATHWAY	EP300	COPS5	HSPCA	JUN
	ARNT	VEGF	ASPH	HIF1A
	VHL	NOS3	EDN1	EPO
	CREB1	P4HB	LDHA
METHIONINEPATHWAY	BCKDHB	CBS	BCKDK	CTH
	MUT
regulation of cell cycle	ABL1	ACPP	AIF1	AK1
	AKT1	AKT2	ANAPC2	APC
	ATF5	ATM	ATR	AXL
	BAX	BCAR3	BCCIP	BCL10
	BCL2	BIN1	BRCA1	BRCA2
	BTC	BTG3	BUB1B	BUB3
	CCNA1	CCNB1	CCNB2	CCND1
	CCND2	CCND3	CCNE1	CCNF
	CCNG1	CCNG2	CCNH	CCNI
	CCNK	CCT2	CDC16	CDC2
	CDC20	CDC25A	CDC25B	CDC25C
	CDC2L1	CDC2L5	CDC37	CDC45L
	CDK2	CDK3	CDK4	CDK5R1
	CDK6	CDK7	CDK8	CDK9
	CDKN1A	CDKN1B	CDKN2A	CDKN2B
	CDKN2C	CDKN2D	CDKN3	CHEK1
	CHEK2	CHES1	CKS1B	CRK
	CRKL	CSK	CTCF	CUL4A
	DDIT3	DDX11	DLG5	DUSP4
	DUSP6	E2F4	E2F6	ELK3
	ESPL1	ESR1	ETS1	ETS2
	F2R	FANCG	FGF1	FGF7
	FH	FHIT	FOS	FOSB
	FRAP1	FRK	FYN	GADD45A
	GAK	GAS7	HDAC3	HIC1
	HRAS	HUS1	IFITM1	IGF1R
	IGF2	IL1A	IL1B	IL8
	INHA	IRF1	JAK2	JUN
	JUNB	KLK10	KNTC1	LATS1
	LCK	LYN	MACF1	MAD1L1
	MAD2L1	MAFG	MAFK	MAP2K6
	MAP2K7	MAP3K8	MAPK12	MAPK3
	MAS1	MATK	MCC	MLH1
	MOS	MSH2	MYB	MYBL1
	MYBL2	MYC	NBL1	NF1
	NFYC	NME1	NME2	NR2F1
	NRAS	PCNA	PCTK2	PDGFB
	PGF	PIN1	PINX1	PMS1
	PMS2	PPM1D	PPP1R15A	PPP2R1B
	PRKCA	PRKG2	PSMD8	PTEN
	PTMA	PTMS	PTN	RAD17
	RAN	RAP1A	RB1	RBL2
	RPS6KB2	RRAS	S100A6	SKP2
	SMARCB1	SPHK1	SRC	STAT1
	TCF19	TERF1	TGFA	TGFB1
	TGFB3	THRA	TNFSF15	TOB2
	TP53	TP53BP2	TP73	TP73L
	TTK	UBE2C	UBE2V2	VAV1
	VAV2	VEGFB	VEGFC	VHL
	WEE1	WT1	YES1	ZAK
macromolecule catabolism	ADAM12	ADAM2	ADAM29	ADAMTS15
	ADAMTS18	AGA	AMFR	ANAPC2
	BLMH	BMP3	C1R	CAPN11
	CASP10	CASP2	CASP3	CASP5
	CASP7	CASP8	CASP9	CDC20
	CDKL5	CFLAR	CPA1	CPA2
	CPB1	CPB2	CPM	CTSB
	CTSC	CTSD	CTSE	CTSF
	CTSG	CTSH	CTSK	CTSL
	CTSS	CTSZ	CYP51A1	DPEP1
	ELA2A	ESPL1	FOSB	GZMB
	GZMK	HABP2	HGF	HPR
	HSPA1A	JAK3	KLK1	KLK10
	KLK2	KLK3	KLK5	KLK6
	KLK7	MMP1	MMP10	MMP2
	MMP23B	MMP28	MMP7	MMP9
	PARK2	PCSK7	PEPD	PLAT
	PRTN3	PSMB10	PSMB4	PSMB8
	PSMB9	PSMC3	PSMD8	PSMD9
	RNASEH1	RNASEH1P1	RPS6KA4	SERPINB1
	SERPINB3	SERPINH1	SIAH1	SQSTM1
	ST14	SUFU	TIMP1	TIMP3
	TMPRSS6	TPSB2	TSP50	UBE2B
	UBE2C	UBE2I	UBE2N	UQCRC2
	USP25	USP5	VHL
translation	CCT2	CDC45L	EEF1A1	EEF1A2
	EEF2K	EIF1AY	EIF3S2	EIF3S3
	EIF3S6	EIF4E	EIF5A2	ETF1
	HSPB1	ICT1	MAPK13	MARS
	MKNK2	MUT	OBSCN	PPP2R1B
	RARS
DEATHPATHWAY	CASP9	NFKBIA	GAS2	CASP6
	RELA	BIRC4	CASP7	CASP3
	RIPK1	CFLAR	BIRC2	CASP8
	CASP10	TNFRSF10B	LMNA	TRAF2
	BIRC3	TRADD	BCL2	CHUK
	SPTAN1	FADD	TNFSF10	MAP3K14
	CYCS	DFFB	NFKB1	TNFRSF10A
	TNFSF12	TNFRSF25	DFFA	BID
	APAF1
SELENOAMINO_ACID_METABOLISM	PAPSS1	SEPHS1	CBS	MAT1A
	CTH	AHCY	MAT2B	PAPSS2
	MARS	MARS2	GGT1	SCLY
G1 phase of mitotic cell cycle	ANAPC2	CDC2	CDC25C	CDK2
	CDK6	TAF1
cell fate determination	AKR1A1	BMP4	MCL1	TRIM26
	TRIM31
cell fate commitment	AKR1A1	BMP4	MCL1	TRIM26
	TRIM31
BOTULINPATHWAY	SNAP25	CHRM1	CHRNA1	STX1A
	VAMP2
CIRCADIANPATHWAY	CRY2	PER1	ARNTL	CRY1
	CSNK1E	CLOCK
CREBPATHWAY	CAMK2D	PRKAR2A	SOS1	PRKCB1
	MAPK14	RAC1	PRKAR2B	MAPK3
	AKT1	PRKAR1A	PRKACG	ADCY1
	PIK3R1	PRKACB	CAMK2G	PRKCA
	CAMK2A	GRB2	HRAS	CAMK2B
	PIK3CA	PRKAR1B	RPS6KA5	CREB1
	GNAS	RPS6KA1	MAPK1
FLUMAZENILPATHWAY	GPX1	GABRA5	GABRA2	SOD1
	GABRA3	PRKCE	GABRA1	GABRA4
	GABRA6
GABAPATHWAY	GABRA5	GABRA2	NSF	DNM1
	GPHN	SRC	GABRA3	GABARAP
	GABRA1	GABRA4	GABRA6	UBQLN1
MEF2DPATHWAY	TRB@	CALM3	PPP3CB	EP300
	NFATC1	CABIN1	PRKCB1	PRKCA
	TRA@	PPP3CC	MEF2D	HDAC2
	CALM1	CAPNS1	HDAC1	CAPN2
	SYT1	NFATC2	CALM2	CAPNS2
	PPP3CA
NDKDYNAMINPATHWAY	CALM3	PPP3CB	DNM1	EPN1
	AP2A1	PPP3CC	NME1	AP2M1
	AMPH	EPS15	CALM1	NME2
	SYNJ2	SYT1	CALM2	SYNJ1
	PICALM	BIN1	PPP3CA
NOS1PATHWAY	CALM3	PPP3CB	GRIN2D	PRKAR2A
	PRKACB	GRIN2A	GRIN2C	PRKCB1
	PRKCA	PPP3CC	PRKAR2B	PRKAR1A
	GRIN2B	DLG4	CALM1	PRKACG
	PRKAR1B	SYT1	CALM2	GRIN1
	NOS1	PPP3CA
ST_DIFFERENTIATION_PATHWAY_IN_PC12_CELLS	EGR3	PTPN11	NTRK1	TUBA3
	RPS6KA3	MAP1B	CREB3	SH2B
	MAPK3	JUN	MAPK8IP2	PACAP
	AKT1	MAPK8IP1	PIK3R1	EGR1
	PIK3CD	CREB5	TERF2IP	SHC1
	MAP2K7	TH	PIK3C2G	GNAQ
	MAP2K4	MAPK8IP3	CAMP	CRKL
	BRAF	MAPK9	FRS2	ASAH1
	EGR4	PIK3CA	MAPK10	ATF1
	CREB1	SRC	MAPK1	GAS
	GRF2	DAG1	ELK1	MAPK8
	EGR2	OPN1LW	CREBBP
exocytosis	CCL5	CHGB	RAB3A	RAB3D
	STX18	TNFAIP2
BCRPATHWAY	VAV1	SOS1	PRKCB1	MAPK14
	RAC1	PPP3CC	MAPK3	JUN
	CALM1	NFATC3	PLCG1	SYT1
	CALM2	MAP2K1	NFATC2	SHC1
	BLNK	PPP3CA	CD79B	RAF1
	CALM3	PPP3CB	NFATC1	MAP3K1
	GRB2	LYN	PRKCA	HRAS
	BTK	CD79A	NFATC4	FOS
	SYK	ELK1	MAPK8
FCER1PATHWAY	VAV1	SOS1	PRKCB1	PPP3CC
	JUN	MAPK3	CALM1	NFATC3
	PIK3R1	PLCG1	SYT1	MAP2K1
	CALM2	NFATC2	SHC1	MAP2K7
	PPP3CA	RAF1	CALM3	PPP3CB
	MAP2K4	NFATC1	FCER1A	MAP3K1
	GRB2	LYN	HRAS	PLA2G4A
	BTK	PIK3CA	NFATC4	PAK2
	MAPK1	FOS	SYK	ELK1
	MAPK8	FCER1G
GPCRDB_CLASS_C_METABOTROPIC_GLUTAMATE_PHEROMONE	GPCR5A	GABBR1	GRM1	GPRC5B
	GRM5	CASR	GRM3	GPRC5C
	GPR51	GRM7	GRM8	GPRC5D
	GRM4	GPRC5A	GRM2
HDACPATHWAY	IGF1R	CABIN1	MAPK14	PPP3CC
	MAP2K6	AKT1	MEF2D	CALM1
	INS	PIK3R1	INSR	AVP
	YWHAH	SYT1	CALM2	NFATC2
	PPP3CA	MYOD1	CALM3	PPP3CB
	MEF2B	CAMK1	NFATC1	MEF2C
	MAPK7	HDAC5	IGF1	PIK3CA
	MEF2A	CAMK1G
PGC1APATHWAY	PPARA	CALM3	PPP3CB	CAMK2D
	MEF2B	CAMK1	CAMK2G	MEF2C
	SLC2A4	CAMK2A	PPP3CC	CAMK4
	PPARGC1	MEF2D	CAMK2B	HDAC5
	CALM1	YWHAH	MEF2A	SYT1
	CALM2	ESRRA	CAMK1G	PPP3CA
PLCPATHWAY	PIK3CA	PIK3R1	VAV1	PLCG1
	PRKCB1	PRKCA	AKT1	PLCB1
SIG_CD40PATHWAYMAP	NFKBIA	MAPK14	TRAF3	MAPK3
	MAPK8IP2	MAPK11	NFKBIB	MAPK8IP1
	PIK3R1	PIK3CD	TNFRSF5	SYT1
	NFKB2	TRAF6	MAP2K7	MAPKAPK5
	DUSP1	MAPK13	MAP2K4	TRAF2
	TRAF5	IKBKG	MAPK12	NFKBIL2
	MAPK8IP3	NFKBIE	MAPK9	PIK3CA
	MAPK10	GORASP1	NFKB1	MAPK1
	NFKBIL1	MAPK8
ST_WNT_CA2_CYCLIC_GMP_PATHWAY	ITPR1	PDE6H	CAMK2D	PDE6D
	CAMK2G	CAMK2A	PDE6C	BF
	PDE6B	TF	CAMK2B	NFAT5
	ITPR2	PDE6A	ITPKA	PDE6G
	SLC6A13	ITPR3	DAG1	ITPKB
TCRPATHWAY	CD3E	LAT	ZAP70	CD3Z
	VAV1	PTPN7	NFKBIA	SOS1
	PRKCB1	LCK	RAC1	PPP3CC
	RELA	JUN	MAPK3	CALM1
	NFATC3	PIK3R1	CD3G	PLCG1
	SYT1	CALM2	MAP2K1	CD3D
	NFATC2	SHC1	PPP3CA	TRB@
	RAF1	CALM3	PPP3CB	NFATC1
	MAP2K4	RASA1	MAP3K1	PRKCA
	GRB2	HRAS	TRA@	PIK3CA
	NFATC4	NFKB1	FOS	ELK1
	FYN	MAPK8
VIPPATHWAY	PRKAR2A	EGR3	NFKBIA	PPP3CC
	PRKAR2B	RELA	PRKAR1A	CALM1
	PRKACG	PLCG1	VIPR2	SYT1
	CALM2	NFATC2	MYC	PPP3CA
	CALM3	GNAQ	PPP3CB	NFATC1
	PRKACB	MAP3K1	CHUK	VIP
	PRKAR1B	NFKB1	EGR2
carbohydrate biosynthesis	GALNT5	GPI	NDST2	PHKG1
	PHKG2	UAP1
Golgi vesicle transport	ARF4	CHIC2	GGA1	GNAS
	STX18	STX7
transmission of nerve impulse	AMPH	BIN1	CACNA1A	CPNE6
	GLUL	GNA11	GNAQ	GRIN2D
	KCNQ5	KRT14	MAOA	MAPK1
	MOG	NQO1	NTSR1	PLP1
	RAB3A	SST	SULT1A1	TNFAIP2
synaptic transmission	AMPH	BIN1	CACNA1A	CPNE6
	GLUL	GRIN2D	KCNQ5	KRT14
	MAOA	MAPK1	MOG	NQO1
	NTSR1	PLP1	RAB3A	SST
	SULT1A1	TNFAIP2
GLYCEROLIPID_METABOLISM	PNLIP	DGKH	ADH1A	DGAT1
	DGKB	ALDH3A2	PNLIPRP1	ALDH1A2
	LIPG	DGKG	PPAP2B	PNLIPRP2
	ALDH1B1	ALDH1A3	GLA	AGPAT4
	PPAP2C	DGKA	GLB1	AGPAT1
	ALDH9A1	ADH4	LIPC	DGKZ
	ALDH2	GK	PPAP2A	ADH6
	ADH1B	ALDH1A1	AGPAT2	ADH1A
	AKR1A1	ALDH3A1	DGKD	CEL
	ADH7	AKR1B1	ADH1C	AGPAT3
	DGKQ	LCT	DGKE	LPL
	ADHFE1	LIPF	ADH1B	ADH1C
GPCRPATHWAY	PRKAR2A	GNGT1	PRKCB1	RPS6KA3
	PPP3CC	PRKAR2B	MAPK3	JUN
	PRKAR1A	CALM1	PRKACG	ADCY1
	NFATC3	PLCG1	SYT1	CALM2
	MAP2K1	NFATC2	PPP3CA	CALM3
	RAF1	PPP3CB	GNAQ	GNAI1
	NFATC1	PRKACB	PRKCA	HRAS
	PRKAR1B	NFATC4	CREB1	GNAS
	GNB1	FOS	ELK1
SPPAPATHWAY	RAF1	GNAI1	GNGT1	PTK2
	PRKCA	PRKCB1	HRAS	F2R
	PLA2G4A	MAPK3	F2RL3	F2
	PLCB1	ITGB1	TBXAS1	SRC
	PTGS1	MAPK1	GNB1	MAP2K1
	ITGA1	SYK
regulation of nucleocytoplasmic transport	IL10	MXI1	NFKBIA	NUDT3
	NUDT4	TNFSF14
gametogenesis	ADAM29	AKR1A1	BAX	BCL2L2
	BRD2	C15ORF2	CCNA1	CCNI
	CGB	CHEK1	CLDN11	DNAH9
	HSPA1L	MAK	NR6A1	PPAP2B
	PRKACG	PRM1	PTTG1	PTTG2
	RUVBL1	SOX30	TESK1	TESK2
	TMSB10	TOB2	WNT1
secretory pathway	ARF4	CCL5	CHGB	CHIC2
	CNTN1	GGA1	GNAS	LPL
	RAB3A	RAB3D	STX18	STX7
	TFIP11	TNFAIP2	TRAM1
male gamete generation	ADAM29	BCL2L2	BRD2	C15ORF2
	CCNA1	CCNI	CLDN11	DNAH9
	HSPA1L	MAK	NR6A1	PRKACG
	PRM1	PTTG1	PTTG2	RUVBL1
	SOX30	TESK1	TESK2	TMSB10
	WNT1
spermatogenesis	ADAM29	BCL2L2	BRD2	C15ORF2
	CCNA1	CCNI	CLDN11	DNAH9
	HSPA1L	MAK	NR6A1	PRKACG
	PRM1	PTTG1	PTTG2	RUVBL1
	SOX30	TESK1	TESK2	TMSB10
	WNT1
CALCIUM_REGULATION_IN_CARDIAC_CELLS	GNG13	RGS4	ATP2B3	GJB3
	CACNA1S	RGS18	CASQ1	CALM1
	ITPR2	RGS6	GJB6	CHRM3
	YWHAH	PRKCZ	RGS16	GNG5
	CALM3	KCNB1	CHRM1	CASQ2
	NME7	ATP2B1	RYR3	ADRA1B
	KCNJ5	RGS5	CHRM2	GNAI3
	GJA1	YWHAQ	MGC11266	ADCY5
	CHRM4	YWHAQ	MIB1	CACNB3
	PLCB3	PLN	CACNB1	CACNA1C
	ANXA6	GNGT1	GNG4	CHRM5
	PRKCB1	PRKAR1A	GNG7	PRKCH
	GRK6	RGS10	RGS19	CALM2
	GNB5	ADRA1D	ADRA1A	ADRB2
	ATP1B3	CAMK1	SLC8A3	SLC8A1
	PRKCG	GNG3	CAMK4	ADCY3
	GNB3	GJB2	ATP2B2	ATP2A2
	PKIG	ADCY2	USP5	PEA15
	PRKD1	ADCY7	RGS3	FXYD2
	GJA12	PKIB	ADCY6	GRK4
	GJB5	PKIA	CACNA1E	RGS1
	ADCY9	ADRB3	PRKACA	PRKCE
	CACNA1D	RYR2	RGS14	GNB2
	GNAQ	ADCY4	PRKACB	PRKCA
	CACNA1B	ATP2A3	RGS20	GNG2
	PRKAR1B	RYR1	GJB4	GNB1
	CACNA1A	CAMK2D	GNAO1	ARRB2
	PRKAR2A	CALR	RGS9	SARA1
	GNAI2	GNAZ	RGS17	ATP1A4
	PRKAR2B	GRK5	GJB1	MYCBP
	ADCY1	RGS7	GJA5	ARRB1
	GNG12	ADRB1	PRKCQ	ITPR1
	GNA11	CAMK2G	RGS11	CAMK2A
	YWHAB	CAMK2B	GJA4	PRKCD
	ATP1B1	SFN	GNB4	RGS2
	KCNJ3	ITPR3	ATP1B2	ADCY8
CFTRPATHWAY	ADRB2	PRKAR2A	PRKACG	ADCY1
	CFTR	PRKAR1B	SLC9A3R1	PRKACB
	VIL2	GNAS	PRKAR2B	PRKAR1A
G_PROTEIN_SIGNALING	GNG13	GNA15	AKAP9	KRAS
	PALM2	PALM2_AKAP2	CALM1	PRKACG
	PRKCZ	GNG5	CALM3	HRAS
	GNA12	GNAI3	MGC11266	GNA13
	ADCY5	AKAP1	PLCB3	GNGT1
	GNG4	PRKCB1	GNGT2	PRKAR1A
	GNG7	RHOA	PRKCH	PDE7B
	PDE1B	GNAL	CALM2	GNB5
	PDE4C	GNG10	LOC552891	PRKCG
	GNG3	ADCY3	GNB3	ADCY2
	PDE1C	USP5	PRKCI	PDE7A
	SLC9A1	PRKD1	ADCY7	PDE1A
	ADCY6	PDE4A	AKAP7	CHMP1B
	ADCY9	AKAP6	PRKACA	PRKCE
	GNAQ	GNB2	PRKACB	ADCY4
	NRAS	PDE4B	PRKCA	IL18BP
	AKAP3	PALM2_AKAP2	AKAP11	ARHGEF1
	PRKAR1B	AKAP12	RRAS	GNB1
	AKAP2	PALM2_AKAP2	AKAP4	GNAO1
	PRKAR2A	SARA1	GNAI2	GNAZ
	PPP3CC	PRKAR2B	AKAP10	ADCY1
	PRKD3	GNG12	AKAP5	GNA14
	PPP3CA	PRKCQ	ITPR1	GNA11
	PDE8A	PDE4D	AKAP8	PRKCD
	GNG10	KCNJ3	PDE8B	ADCY8
PPARGPATHWAY	PPARG	NCOA2	EP300	RXRA
	PPARBP	NCOA1	LPL	PPARGC1
	CREBBP
SIG_BCR_SIGNALING_PATHWAY	CD19	PPP1R13B	VAV1	INPP5D
	SOS1	FLOT2	PPP3CC	MAPK3
	AKT1	CSK	PTPRC	MAP4K1
	SOS2	ITPR2	FLOT1	AKT3
	PIK3R1	GSK3A	PIK3CD	NR0B2
	NFATC2	SHC1	BLNK	CD81
	BCR	PPP3CA	RAF1	ITPR1
	PPP3CB	NFATC1	PDK1	GSK3B
	AKT2	BCL2	LYN	GRB2
	BTK	PIK3CA	PLCG2	BAD
	CD22	CR2	MAPK1	SYK
	DAG1	ITPR3
SIG_CHEMOTAXIS	ANGPTL2	WASL	PAK4	PPP1R13B
	RHO	GDI1	AKT1	PAK3
	LIMK1	MYLK	PAK6	AKT3
	ITPR2	PIK3R1	PIK3CD	PAK1
	ACTR2	ITPR1	ACTR3	PDK1
	AKT2	RACGAP1	CDC42	INPPL1
	PITX2	WASF1	CFL2	GDI2
	MYLK2	BTK	CFL1	PAK7
	RPS4X	SAG	ROCK2	ARHGEF11
	ROCK1	PIK3CA	ARHGAP4	P101-PI3K
	ARHGAP1	PAK2	ITPR3	PIK3CG
	PTEN
TUBBYPATHWAY	GNAQ	CHRM1	GNGT1	GNB1
	PLCB1	TUB	HTR2C
reproduction	ADAM2	ADAM29	AKR1A1	BAX
	BCL2L2	BRD2	C15ORF2	CCNA1
	CCNI	CGB	CHEK1	CLDN11
	CLU	DNAH9	HSPA1L	MAK
	MST1R	NR6A1	PPAP2B	PRKACG
	PRM1	PTTG1	PTTG2	RUVBL1
	SOX30	SPAM1	TESK1	TESK2
	TMSB10	TOB2	WNT1
sexual reproduction	ADAM2	ADAM29	AKR1A1	BAX
	BCL2L2	BRD2	C15ORF2	CCNA1
	CCNI	CGB	CHEK1	CLDN11
	CLU	DNAH9	HSPA1L	MAK
	MST1R	NR6A1	PPAP2B	PRKACG
	PRM1	PTTG1	PTTG2	RUVBL1
	SOX30	SPAM1	TESK1	TESK2
	TMSB10	TOB2	WNT1
vesicle-mediated transport	ABCA1	AMPH	AP1S2	ARF3
	ARF4	ARF6	BIN1	CAV1
	CAV2	CCL5	CD14	CHGB
	CHIC2	CPNE1	CPNE3	CPNE6
	EMD	FCGR1A	FOLR1	GDI2
	GGA1	GNAS	HERC1	ITSN2
	LDLR	LRP2	LRP3	MSR1
	PIK3C3	RAB3A	RAB3D	RAB9A
	SORL1	STX18	STX6	STX7
	STX8	TNFAIP2
homophilic cell adhesion	CDH1	CDH10	CDH16	CDH18
	CDH20	FAT	FAT2	ITGB1
	PCDHB15	RET
1_2_DICHLOROETHANE_DEGRADATION	ALDH3A1	ALDH9A1	ALDH2	ALDH1A2
	ALDH1B1	ALDH3A2	ALDH1A3	ALDH1A1
ASCORBATE_AND_ALDARATE_METABOLISM	ALDH3A1	ALDH9A1	ALDH2	ALDH1A2
	ALDH1B1	ALDH3A2	ALDH1A3	ALDH1A1
ATP_SYNTHESIS	ATP6V1G1	ATP6V0A1	ATP6V1B2	ATP6V1G2
	ATP6V0C	ATP6V1B1	ATP6V0A4	ATP6AP1
	ATP6V1H	ATP6V0D1	ATP6V1C2	ATP6V0B
	ATP5O	ATP6V0E	ATP6V1D	ATP6V0C
	ATP5E	ATP6V1E1	ATP6V1C1	ATP6V1A
	ATP6V1F	ATP6V1G3	SHMT1
CCR3PATHWAY	PIK3C2G	RAF1	NOX1	GNAQ
	CCL11	GNGT1	PTK2	PRKCA
	HRAS	PRKCB1	PPP1R12B	CCR3
	MAPK3	CFL1	PLCB1	ROCK2
	MYL2	LIMK1	GNAS	MAPK1
	GNB1	MAP2K1	ARHA
CXCR4PATHWAY	RAF1	PIK3C2G	CXCL12	GNAQ
	GNAI1	GNGT1	PTK2	HRAS
	PRKCB1	PRKCA	BCAR1	CXCR4
	CRK	PXN	MAPK3	RELA
	PIK3CA	PIK3R1	PLCG1	PTK2B
	NFKB1	MAPK1	GNB1	MAP2K1
EDG1PATHWAY	SMPD2	ITGB3	GNGT1	PDGFRA
	PRKCB1	SMPD1	RAC1	MAPK3
	AKT1	PDGFA	ADCY1	PIK3R1
	GNAI1	PTK2	PRKCA	PLCB1
	SPHK1	ASAH1	PIK3CA	EDG1
	MAPK1	SRC	GNB1	ARHA
	ITGAV	SKIP
EICOSANOID_SYNTHESIS	PLA2G6	PTGDS	PTGS2	ALOX12
	LTA4H	ALOX15B	PTGIS	PTGES
	GGT1	TBXAS1	PLA2G2A	ALOX15
	ALOX5AP	ALOX5	IPLA2(GAMMA)	LTC4S
	PTGS1	DPEP1
FLAGELLAR_ASSEMBLY	ATP6V1G1	ATP6V0A1	ATP6V1B2	ATP6V1G2
	ATP6V0C	ATP6V1B1	ATP6V0A4	ATP6AP1
	ATP6V1H	ATP6V0D1	ATP6V1C2	ATP6V0B
	ATP5O	ATP6V0E	ATP6V1D	ATP6V0C
	ATP5E	ATP6V1E1	ATP6V1C1	ATP6V1A
	ATP6V1F	ATP6V1G3	SHMT1
FMLPPATHWAY	GNA15	GNGT1	NFKBIA	MAPK14
	RAC1	PPP3CC	MAP2K6	MAPK3
	RELA	CALM1	NFATC3	PAK1
	SYT1	CALM2	MAP2K1	NFATC2
	PPP3CA	CALM3	PIK3C2G	RAF1
	PPP3CB	CAMK1	NFATC1	MAP3K1
	NCF1	HRAS	MAP2K3	PLCB1
	NFATC4	MAP2K2	NFKB1	MAPK1
	GNB1	FPR1	CAMK1G	NCF2
	ELK1
PDGFPATHWAY	STAT5A	SOS1	PDGFRA	PRKCB1
	JUN	MAPK3	PDGFA	PIK3R1
	PLCG1	MAP2K1	SHC1	STAT3
	RAF1	MAP2K4	RASA1	MAP3K1
	SRF	PRKCA	GRB2	HRAS
	JAK1	STAT1	PIK3CA	CSNK2A1
	FOS	ELK1	MAPK8
PHOTOSYNTHESIS	ATP6V1G1	ATP6V0A1	ATP6V1B2	ATP6V1G2
	ATP6V0C	SHMT1	ATP6V1B1	ATP6V0A4
	ATP6AP1	ATP6V1H	ATP6V0D1	ATP6V1C2
	ATP6V0B	FDXR	ATP5O	ATP6V0E
	ATP6V1D	ATP6V0C	ATP5E	ATP6V1E1
	ATP6V1C1	ATP6V1A	ATP6V1F	ATP6V1G3
PKCPATHWAY	GNAQ	NFKBIA	NFKB1	PRKCB1
	PRKCA	RELA	PLCB1
ST_B_CELL_ANTIGEN_RECEPTOR	CD19	PPP1R13B	VAV1	NFKBIA
	SOS1	PAG	AKT1	CSK
	SOS2	NFKBIB	NFAT5	PIK3R1
	AKT3	PIK3CD	MAP2K1	SHC1
	BLNK	NFKB2	ITPKB	BCR
	RAF1	EPHB2	AKT2	SERPINA4
	NFKBIL2	NFKBIE	LYN	GRB2
	BTK	PIK3CA	PLCG2	BAD
	PI3	MAP2K2	NFKB1	ITPKA
	MAPK1	NFKBIL1	SYK	DAG1
TYPE_III_SECRETION_SYSTEM	ATP6V1G1	ATP6V0A1	ATP6V1B2	ATP6V1G2
	ATP6V0C	SHMT1	ATP6V1B1	ATP6V0A4
	ATP6AP1	ATP6V1H	ATP6V0D1	ATP6V1C2
	ATP6V0B	ATP5O	ATP6V0E	ATP6V1D
	ATP6V0C	ATP5E	ATP6V1E1	ATP6V1C1
	ATP6V1A	ATP6V1F	ATP6V1G3
energy reserve metabolism	GNAS	GSK3B	PHKG1	PHKG2
	PPP1CC	PPP1R1A	S100B
AGPCRPATHWAY	PRKAR2A	GNGT1	PRKACB	PRKCB1
	PRKCA	PRKAR2B	PRKAR1A	PRKACG
	PRKAR1B	GPRK2L	ARRB1	GNAS
	GNB1
EGFPATHWAY	EGFR	STAT5A	SOS1	PRKCB1
	JUN	MAPK3	PIK3R1	PLCG1
	MAP2K1	SHC1	STAT3	RAF1
	MAP2K4	RASA1	MAP3K1	SRF
	EGF	PRKCA	GRB2	HRAS
	JAK1	STAT1	PIK3CA	CSNK2A1
	FOS	ELK1	MAPK8
EGFR_SMRTEPATHWAY	RXRA	EGFR	MAP3K1	THRB
	EGF	MAPK14	MAP2K1	RARA
	NCOR2	THRA	ZNF145
RARRXRPATHWAY	HDAC3	RXRA	GTF2B	RARA
	POLR2A	NCOA3	GTF2F1	GTF2A1
	NCOA2	TBP	GTF2E1	ERCC3
	NCOA1	NCOR2	PCAF
SHHPATHWAY	SHH	PRKAR2A	GSK3B	GLI
	PRKACB	PRKAR2B	PRKAR1A	GLI2
	PRKACG	SUFU	SMO	PRKAR1B
	DYRK1A	PTCH	DYRK1B	GLI3
ST_GRANULE_CELL_SURVIVAL_PATHWAY	IL8RB	CREB3	PACAP	MAPK8IP2
	JUN	MAPK8IP1	CASP3	ADPRT
	CREB5	APC	MAP2K7	ITPKB
	GNAQ	EPHB2	MAP2K4	CXCL2
	MAPK8IP3	CAMP	CERK	MAPK9
	ASAH1	MAPK10	ITPKA	CREB1
	MAPK1	FOS	DAG1	MAPK8
microtubule-based movement	DNAH9	MUSK	TUBA1	TUBA2
	TUBA6	TUBB4	TUBG1	TUBG2
	WTAP
cytoskeleton-dependent intracellular transport	DNAH9	MUSK	TUBA1	TUBA2
	TUBA6	TUBB4	TUBG1	TUBG2
	WTAP
B-cell differentiation	AICDA	HDAC4	IL10	IL11
	IL4	INHA
organelle organization and biogenesis	ALS2	ARHGAP11A	ARHGAP6	ARHGAP9
	ARHGEF11	BIRC4	BRCA1	CAPZA1
	CD2	CDC42	CDC42BPB	CFL1
	CRK	CSRP1	CXCL1	DBN1
	DES	DLC1	DNAH9	ECGF1
	ESPL1	EVL	FLNB	FSCN1
	GP9	GSN	KISS1	KPNA2
	KRT19	KRT6A	KRT7	KRT8
	LIMK1	MAP2	MRAS	MUSK
	NDP	NEFL	PDPK1	PFDN4
	PFN1	PLCE1	PREX1	PRKG1
	PSAP	RAN	ROCK1	SYNE1
	TESK2	TMSB10	TRIP10	TTK
	TUBA1	TUBA2	TUBA6	TUBB4
	TUBG1	TUBG2	WTAP	ZAK
	ZNF318
behavior	EGR2	FOSB	FYN	GCG
	HPRT1	MAOA	NPY1R	PI3
	PTGDS	S100B
