# Supplementary material for: A Systems Biology-Based Gene Expression Classifier of Glioblastoma Predicts Survival with Solid Tumors
Source: PLoS One. 2009 Jul 17;4(7):e6274. doi: 10.1371/journal.pone.0006274 (PMC2707631; doi:10.1371/journal.pone.0006274)
Supplement: Table S3 — 78 significantly enriched gene sets identified from primary GBM cohorts of UCLA (0.07 MB XLS) [file pone.0006274.s009.xls]

## Sheet: Sheet1
Table S3. 78 significantly enriched gene sets identified from primary GBM cohorts of UCLA
Gene Set Name	Gene
SARSPATHWAY	FBL	GPT	ANPEP	LDHB
	MAPK14	NCL	LDHC	EIF4E
	LDHA	CKM
TSP1PATHWAY	THBS1	CD36	CASP3	MAPK14
	FOS	JUN	FYN
microtubule-based movement	DNAH9	MUSK	TUBA1	TUBA2
	TUBA6	TUBB4	TUBG1	TUBG2
	WTAP
cytoskeleton-dependent intracellular transport	DNAH9	MUSK	TUBA1	TUBA2
	TUBA6	TUBB4	TUBG1	TUBG2
	WTAP
di-\, tri-valent inorganic cation homeostasis	ATOX1	CCL2	CCL5	MT1G
	MT1H	MT1X	MT2A	MYC
	S100B
microtubule-based process	BRCA1	DNAH9	ESPL1	KPNA2
	MAP2	MUSK	PFDN4	RAN
	TTK	TUBA1	TUBA2	TUBA6
	TUBB4	TUBG1	TUBG2	WTAP
cytoskeleton organization and biogenesis	ARHGAP11A	ARHGAP6	ARHGAP9	ARHGEF11
	BIRC4	BRCA1	CAPZA1	CDC42
	CDC42BPB	CFL1	CRK	CSRP1
	CXCL1	DBN1	DES	DLC1
	DNAH9	ESPL1	EVL	FLNB
	FSCN1	GSN	KISS1	KPNA2
	KRT19	KRT6A	KRT7	KRT8
	LIMK1	MAP2	MRAS	MUSK
	NEFL	PDPK1	PFDN4	PFN1
	PLCE1	PREX1	PRKG1	RAN
	ROCK1	TESK2	TMSB10	TRIP10
	TTK	TUBA1	TUBA2	TUBA6
	TUBB4	TUBG1	TUBG2	WTAP
	ZAK	ZNF318
organelle organization and biogenesis	ALS2	ARHGAP11A	ARHGAP6	ARHGAP9
	ARHGEF11	BIRC4	BRCA1	CAPZA1
	CD2	CDC42	CDC42BPB	CFL1
	CRK	CSRP1	CXCL1	DBN1
	DES	DLC1	DNAH9	ECGF1
	ESPL1	EVL	FLNB	FSCN1
	GP9	GSN	KISS1	KPNA2
	KRT19	KRT6A	KRT7	KRT8
	LIMK1	MAP2	MRAS	MUSK
	NDP	NEFL	PDPK1	PFDN4
	PFN1	PLCE1	PREX1	PRKG1
	PSAP	RAN	ROCK1	SYNE1
	TESK2	TMSB10	TRIP10	TTK
	TUBA1	TUBA2	TUBA6	TUBB4
	TUBG1	TUBG2	WTAP	ZAK
	ZNF318
copper ion homeostasis	ATOX1	MT1G	MT1H	MT1X
	MT2A
cytoplasm organization and biogenesis	ALS2	ARHGAP11A	ARHGAP6	ARHGAP9
	ARHGEF11	BIRC4	BRCA1	CAPZA1
	CD2	CDC42	CDC42BPB	CFL1
	CRK	CSRP1	CXCL1	DBN1
	DDX10	DES	DLC1	DNAH9
	ECGF1	ESPL1	EVL	FBL
	FLNB	FSCN1	GJA5	GP9
	GSN	KISS1	KPNA2	KRT19
	KRT6A	KRT7	KRT8	LIMK1
	MAP2	MRAS	MUSK	NDP
	NEFL	PDPK1	PFDN4	PFN1
	PLCE1	PREX1	PRKG1	PSAP
	RAN	ROCK1	RPL12	RPL13
	RPL28	RPL7	RPL9	RPS16
	RPS17	RPS5	RPS6KA2	SYNE1
	TESK2	TMSB10	TRIP10	TTK
	TUBA1	TUBA2	TUBA6	TUBB4
	TUBG1	TUBG2	WTAP	ZAK
	ZNF318
cation homeostasis	ATOX1	CCL2	CCL5	MT1G
	MT1H	MT1X	MT2A	MT3
	MYC	S100B	SLC9A2
metal ion homeostasis	ATOX1	CCL2	CCL5	MT1G
	MT1H	MT1X	MT2A	MT3
	MYC	S100B
ion homeostasis	ATOX1	CCL2	CCL5	MT1G
	MT1H	MT1X	MT2A	MT3
	MYC	S100B	SLC9A2
cell ion homeostasis	ATOX1	CCL2	CCL5	MT1G
	MT1H	MT1X	MT2A	MT3
	MYC	S100B	SLC9A2
FOLATE_BIOSYNTHESIS	SPR	ALPPL2	ALPP	DHFR
	FPGS	GGH	ALPL	ALPI
	GCH1	ALPP	ALPPL2
SYNTHESIS_AND_DEGRADATION_OF_KETONE_BODIES	OXCT1	ACAT1	ACAT2	HMGCL
	BDH
transition metal ion homeostasis	ATOX1	MT1G	MT1H	MT1X
	MT2A	MYC
homeostasis	ALB	ATOX1	CCL2	CCL5
	CLNS1A	MCL1	MT1G	MT1H
	MT1X	MT2A	MT3	MYC
	S100B	SLC9A2	TNFSF14
cell homeostasis	ATOX1	CCL2	CCL5	CLNS1A
	MCL1	MT1G	MT1H	MT1X
	MT2A	MT3	MYC	S100B
	SLC9A2	TNFSF14
ALKPATHWAY	TGFB2	MADH4	MAP3K7	CHRD
	WNT1	RFC1	BMP2	NKX2-5
	ATF2	MADH6	MYL2	NPPB
	BMP5	TGFBR3	MADH1	CTNNB1
	APC	TGFBR1	NPPA	BMP10
	NOG	GSK3B	MEF2C	BMPR2
	TCF1	AXIN1	ACVR1	TGFB3
	TGFBR2	FZD1	GATA4	MADH5
	DVL1	BMPR1A	BMP4	BMP7
	TGFB1
ARENRF2PATHWAY	MAFG	PRKCB1	MAFK	PRKCA
	MAPK14	FXYD2	JUN	MAFF
	KEAP1	CREB1	MAPK1	FOS
	NFE2L2	MAPK8
CDMACPATHWAY	RAF1	TNF	NFKBIA	PRKCB1
	HRAS	PRKCA	RELA	JUN
	MAPK3	PLCB1	NFKB1	MAPK1
	MAP2K1	FOS	MYC	CUZD1
CXCR4PATHWAY	RAF1	PIK3C2G	CXCL12	GNAQ
	GNAI1	GNGT1	PTK2	HRAS
	PRKCB1	PRKCA	BCAR1	CXCR4
	CRK	PXN	MAPK3	RELA
	PIK3CA	PIK3R1	PLCG1	PTK2B
	NFKB1	MAPK1	GNB1	MAP2K1
IFNAPATHWAY	STAT1	ISGF3G	IFNAR2	STAT2
	IFNB1	TYK2	IFNA1	IFNAR1
	JAK1
ST_TYPE_I_INTERFERON_PATHWAY	STAT1	ISGF3G	STAT2	REG1A
	IFNB1	PTPRU	TYK2	IFNAR1
	JAK1
STAT3PATHWAY	JAK3	JAK2	MAPK1	TYK2
	MAPK3	STAT3	FRAP1	JAK1
TGFBPATHWAY	EP300	MADHIP	TGFB2	MADH4
	MAP3K7	MADH3	MADH7	MAPK3
	TGFB3	TGFBR2	MADH2	CDH1
	MAP3K7IP1	MAP2K1	APC	TGFBR1
	SKIL	TGFB1	CREBBP
WNTPATHWAY	MADH4	MAP3K7	CTBP1	WNT1
	MAP3K7IP1	CCND1	HDAC1	CSNK1D
	CTNNB1	APC	FRAT1	MYC
	GSK3B	NLK	TCF1	BTRC
	AXIN1	WIF1	TLE1	PPARD
	FZD1	CSNK2A1	CSNK1A1	DVL1
	PPP2CA	CREBBP
small GTPase mediated signal transduction	ARF1	ARF3	ARF4	ARF5
	ARF6	ARHGAP6	ARHGDIA	ARHGEF11
	CDC42	CFL1	CHP	CRKL
	GDI2	HRAS	IGF1	LCK
	LIMK1	MRAS	NF1	NRAS
	PARK7	PLCE1	RAB11A	RAB26
	RAB31	RAB34	RAB35	RAB3A
	RAB3D	RAB5C	RAB9A	RAC1
	RAC2	RAC3	RALA	RALB
	RAN	RAP1A	RAP2B	RASGRF2
	RERG	ROCK1	RRAS	RRAS2
	VAV3
intracellular signaling cascade	ABL1	ABL2	ANP32A	ARF1
	ARF3	ARF4	ARF5	ARF6
	ARHGAP6	ARHGDIA	ARHGEF11	ARHGEF4
	BCAR3	BCR	BLK	BMX
	BRAF	BTK	CALM2	CAMKK2
	CBLC	CCL2	CCR1	CDC42
	CDC42BPA	CDC42BPB	CENTB1	CFL1
	CHN1	CHP	CHUK	CISH
	CIT	CRK	CRKL	CSK
	CXCL1	CXCR4	DAPK1	DAPK2
	DAPK3	DBN1	DCAMKL1	DFFA
	DLG5	DUSP4	DUSP6	DVL2
	ECT2	EDG1	ESR1	F2R
	FER	FES	FGFR1	FGFR3
	FGR	FPR1	FRK	FYN
	GADD45G	GDI2	GNA11	GNAQ
	GNAS	GPS2	GRB10	GRB7
	GUCY1A2	GUCY2C	GUCY2D	GUCY2F
	HCK	HRAS	IGF1	IKBKB
	IL10	IL20	IL8	INPPL1
	IRAK1	IRAK2	ITK	JAK1
	JAK2	JAK3	LCK	LIMK1
	LYN	MAP2K3	MAP2K4	MAP3K10
	MAP3K12	MAP3K2	MAP3K3	MAP3K4
	MAP3K6	MAP4K1	MAP4K3	MAP4K4
	MAP4K5	MAPK10	MAPK11	MAPK12
	MAPK13	MAPK14	MAPK8	MAPK9
	MAPKAPK2	MATK	MKNK2	MRAS
	NCF4	NCOA6	NF1	NFKBIA
	NMI	NPR1	NPY1R	NRAS
	NUDT3	NUDT4	PAK1	PARK7
	PEA15	PLCE1	PLCG1	PLEK
	PPP2R1B	PREX1	PRKCA	PRKCB1
	PRKCD	PRKCG	PRKCH	PRKCI
	PRKCQ	PRKCZ	PRKD2	PRLR
	PSEN2	PTK6	PTPN11	PTPN6
	RAB11A	RAB26	RAB31	RAB34
	RAB35	RAB3A	RAB3D	RAB5C
	RAB9A	RAC1	RAC2	RAC3
	RAF1	RALA	RALB	RAN
	RAP1A	RAP2B	RASGRF2	RASSF1
	RERG	ROCK1	ROCK2	RPS6KA2
	RPS6KA4	RPS6KC1	RRAS	RRAS2
	S100A1	SH2D2A	SOCS2	SPHK1
	SRC	SSTR1	SSTR2	STAT1
	STAT4	STAT5A	STK17A	STK17B
	STMN1	SYK	TBK1	TEC
	TESK2	TIAM1	TLK1	TLK2
	TNFRSF10A	TNFRSF10B	TNFSF14	TYK2
	VAV1	VAV2	VAV3	YES1
	YWHAE	ZAK	ZAP70
EGFPATHWAY	EGFR	STAT5A	SOS1	PRKCB1
	JUN	MAPK3	PIK3R1	PLCG1
	MAP2K1	SHC1	STAT3	RAF1
	MAP2K4	RASA1	MAP3K1	SRF
	EGF	PRKCA	GRB2	HRAS
	JAK1	STAT1	PIK3CA	CSNK2A1
	FOS	ELK1	MAPK8
GLEEVECPATHWAY	RAF1	MAP2K4	STAT5A	MAP3K1
	BCL2	JAK2	SOS1	GRB2
	STAT5B	HRAS	CRKL	JUN
	MAPK3	AKT1	STAT1	PIK3CA
	PIK3R1	MAP2K1	FOS	MAPK8
	MYC	BCR
GPCRDB_CLASS_B_SECRETIN_LIKE	CALCRL	SCTR	GIPR	GLP1R
	ELTD1	LPHN1	CALCR	GLP2R
	GCGR	VIPR1	ADCYAP1R1	GPR64
	EMR1	PTHR1	GHRHR	VIPR2
	CD97	EMR2	PTHR2	LPHN3
	CRHR1	CRHR2	LPHN2
IFNGPATHWAY	STAT1	IFNG	JAK2	IFNGR2
	IFNGR1	JAK1
KERATINOCYTEPATHWAY	EGFR	NFKBIA	PRKCB1	SP1
	MAPK14	TNFRSF1A	MAP2K6	MAPK3
	JUN	RELA	TNFRSF1B	PRKCH
	IKBKB	RIPK1	CEBPA	MAP2K1
	PRKCE	ETS2	MAP2K7	PRKCQ
	ETS1	RAF1	MAPK13	TNF
	MAP2K4	TRAF2	BCL2	MAP3K1
	CHUK	EGF	HRAS	PRKCA
	PRKCG	MAP2K3	HOXA7	MAP3K14
	MAP3K5	PRKCD	NFKB1	TNFRSF6
	DAXX	PPP2CA	MAPK1	FOS
	TNFSF6	MAPK8
METPATHWAY	PTPN11	SOS1	RAP1B	CRK
	GAB1	HGF	PXN	JUN
	MAPK3	MET	ITGB1	MAP4K1
	PIK3R1	PAK1	MAP2K1	STAT3
	RAF1	RAP1A	RASA1	PTK2
	GRB2	HRAS	CRKL	ACTA1
	DOCK1	PIK3CA	MAP2K2	PTK2B
	SRC	MAPK1	ITGA1	FOS
	ELK1	GRF2	MAPK8	PTEN
PDGFPATHWAY	STAT5A	SOS1	PDGFRA	PRKCB1
	JUN	MAPK3	PDGFA	PIK3R1
	PLCG1	MAP2K1	SHC1	STAT3
	RAF1	MAP2K4	RASA1	MAP3K1
	SRF	PRKCA	GRB2	HRAS
	JAK1	STAT1	PIK3CA	CSNK2A1
	FOS	ELK1	MAPK8
PLCPATHWAY	PIK3CA	PIK3R1	VAV1	PLCG1
	PRKCB1	PRKCA	AKT1	PLCB1
ST_B_CELL_ANTIGEN_RECEPTOR	CD19	PPP1R13B	VAV1	NFKBIA
	SOS1	PAG	AKT1	CSK
	SOS2	NFKBIB	NFAT5	PIK3R1
	AKT3	PIK3CD	MAP2K1	SHC1
	BLNK	NFKB2	ITPKB	BCR
	RAF1	EPHB2	AKT2	SERPINA4
	NFKBIL2	NFKBIE	LYN	GRB2
	BTK	PIK3CA	PLCG2	BAD
	PI3	MAP2K2	NFKB1	ITPKA
	MAPK1	NFKBIL1	SYK	DAG1
heterophilic cell adhesion	APCS	CD72	LGALS1	LGALS4
	MBL2	TNF
DNA methylation	AHCY	ATRX	CNTN1	FOS
	MGC33407
DNA alkylation	AHCY	ATRX	CNTN1	FOS
	MGC33407
CHEMICALPATHWAY	EIF2S1	ATM	CASP9	BCL2
	PTK2	PRKCB1	PRKCA	PXN
	CASP6	AKT1	CYCS	STAT1
	TP53	CASP3	BAD	CASP7
	BAX	ADPRT	TLN1	BCL2L1
	BID	APAF1
IL2RBPATHWAY	STAT5A	SOS1	MAPK3	SOCS3
	ZNFN1A3	AKT1	IL2RG	PIK3R1
	NMI	CFLAR	PPIA	SHC1
	IRS1	SOCS1	IL2RA	RPS6KB1
	MYC	RAF1	IL2RB	E2F1
	BCL2	CBL	STAT5B	HRAS
	GRB2	CRKL	JAK1	JAK3
	PIK3CA	PTPN6	BAD	TNFRSF6
	MAPK1	FOS	BCL2L1	TNFSF6
	SYK
PAR1PATHWAY	GNAQ	GNAI1	GNGT1	MAP3K7
	PRKCB1	PRKCA	PPP1R12B	F2R
	GNA12	F2RL3	F2	PLCB1
	ARHGEF1	ROCK1	GNA13	ADCY1
	PIK3CA	PIK3R1	PTK2B	GNB1
	ARHA
SA_B_CELL_RECEPTOR_COMPLEXES	VAV1	PAPPA	MAP3K1	SOS1
	MAPK8IP3	HRAS	LYN	GRB2
	RAC1	RPS6KA3	JUN	MAPK3
	ATF2	VAV3	RPS6KA1	MAPK1
	MAP2K1	FOS	BLNK	SHC1
	SYK	ELK1	VAV2	BCR
SIG_BCR_SIGNALING_PATHWAY	CD19	PPP1R13B	VAV1	INPP5D
	SOS1	FLOT2	PPP3CC	MAPK3
	AKT1	CSK	PTPRC	MAP4K1
	SOS2	ITPR2	FLOT1	AKT3
	PIK3R1	GSK3A	PIK3CD	NR0B2
	NFATC2	SHC1	BLNK	CD81
	BCR	PPP3CA	RAF1	ITPR1
	PPP3CB	NFATC1	PDK1	GSK3B
	AKT2	BCL2	LYN	GRB2
	BTK	PIK3CA	PLCG2	BAD
	CD22	CR2	MAPK1	SYK
	DAG1	ITPR3
SPPAPATHWAY	RAF1	GNAI1	GNGT1	PTK2
	PRKCA	PRKCB1	HRAS	F2R
	PLA2G4A	MAPK3	F2RL3	F2
	PLCB1	ITGB1	TBXAS1	SRC
	PTGS1	MAPK1	GNB1	MAP2K1
	ITGA1	SYK
ST_INTERFERON_GAMMA_PATHWAY	STAT1	PLA2G2A	IFNG	JAK2
	CISH	REG1A	PTPRU	IFNGR1
	STATIP1	JAK1
Rho protein signal transduction	ARHGAP6	ARHGDIA	ARHGEF11	CFL1
	LIMK1	ROCK1
RAS protein signal transduction	CRKL	HRAS	IGF1	LCK
	MRAS	NF1	NRAS	PARK7
	PLCE1	RASGRF2	RRAS	RRAS2
nonselective vesicle transport	ARF6	BIN1	EMD	GDI2
	HERC1	PIK3C3	RAB9A	STX6
	STX7	STX8
FCER1PATHWAY	VAV1	SOS1	PRKCB1	PPP3CC
	JUN	MAPK3	CALM1	NFATC3
	PIK3R1	PLCG1	SYT1	MAP2K1
	CALM2	NFATC2	SHC1	MAP2K7
	PPP3CA	RAF1	CALM3	PPP3CB
	MAP2K4	NFATC1	FCER1A	MAP3K1
	GRB2	LYN	HRAS	PLA2G4A
	BTK	PIK3CA	NFATC4	PAK2
	MAPK1	FOS	SYK	ELK1
	MAPK8	FCER1G
IL2PATHWAY	RAF1	IL2	STAT5A	IL2RB
	SOS1	GRB2	STAT5B	HRAS
	LCK	JUN	MAPK3	IL2RG
	JAK1	JAK3	CSNK2A1	MAP2K1
	FOS	SHC1	SYK	ELK1
	IL2RA	MAPK8
IL3PATHWAY	RAF1	CSF2RB	STAT5A	JAK2
	SOS1	GRB2	HRAS	STAT5B
	IL3	MAPK3	IL3RA	PTPN6
	MAP2K1	FOS	SHC1
MTORPATHWAY	EIF4G2	TSC1	PDPK1	MKNK1
	EIF4B	PDK2	TSC2	EIF3S10
	FKBP1A	AKT1	EIF4G1	FRAP1
	EIF4E	EIF4A1	RPS6	PIK3CA
	PIK3R1	EIF4EBP1	PPP2CA	EIF4G3
	EIF4A2	PTEN	RPS6KB1
SIG_PIP3_SIGNALING_IN_B_LYMPHOCYTES	CD19	PPP1R13B	VAV1	FLOT2
	PSCD3	RPS6KA3	GAB1	AKT1
	PTPRC	RPS6KA2	AKT3	FLOT1
	ITPR2	NR0B2	FOXO3A	BCR
	RPS6KB1	PREX1	ITPR1	PDK1
	AKT2	LYN	PITX2	BTK
	SAG	PLCG2	PIK3CA	P101-PI3K
	CDKN2A	TEC	RPS6KA1	PHF11
	SYK	DAPP1	ITPR3	PTEN
TPOPATHWAY	RAF1	MPL	STAT5A	RASA1
	JAK2	SOS1	PRKCB1	GRB2
	STAT5B	HRAS	PRKCA	JUN
	MAPK3	STAT1	PIK3CA	PIK3R1
	PLCG1	CSNK2A1	THPO	MAP2K1
	FOS	SHC1	STAT3
EGFR1PATHWAY	AKT1	AP2A1	APPL	APPL2
	ARAF1	ARF4	ATF1	BCAR1
	CAMK2A	CASP9	CAV1	CAV2
	CBL	CBLB	CBL3	CDC42
	CEACAM1	CEBPA	CEBPB	CREB
	CRK	CRKL	CSK	CTNND1
	DDEF1	DNM	DOKR	MKP1
	EF1A	EGF	EGFR	ELK1
	ELK4	EPSIN1	EPPRK1	EPS15
	EPS15R	EPS8	ERT	FOS
	FOXO1A	GAB1	GAB2	GIT1
	GJA1	GRB10	GRB14	GRB2
	GRB7	GRIM19	HAT1	HD
	HDAC1	HIP1	HIST3H3	HRAS
	SHIP2	AIP4	JAK1	JAK2
	JUN	JUND	KRAS2	KRT17
	KRT18	KRT7	KRT8	SMAD2
	SMAD3	MEK1	MEK2	MEK3
	MEK5	JNKK2	MEKK1	NIK
	MEKK2	MEKK3	ERK2	MAPK14
	ERK1	ERK5	JNK1	MCF2
	MAP3K4	MIG6	MTA2	MYC
	NCK	NCK2	NRAS	PAK1
	RKIP	PIK3C2B	PIK3CA	PIK3CB
	PIK3CD	PIK3CG	PIK3R1	PIK3R2
	PIK3R3	PITPN	PKN2	PLCG1
	PLCG2	PLD1	PLD2	PLEC1
	PLSCR1	PRKAR1A	PRKCA	PRKCB
	PRKCG	PRKCI	PRKCM	PRKCZ
	WNK1	PTK6	SHP2	PTPN12
	STEP	SHP1	PTP-SL	PXN
	PYK2	RAB5	RAC1	RAF1
	RALB	RALBP1	RALGDS	GAP
	RBBP7	REPS1	REPS2	TVL1
	RGS16	RIPK1	RSK1	RSK3
	RSK2	MSK1	SH2D3C	SH3BGRL
	SH3GL2	SH3GL3	CIN85	SHC1
	SHOC2	SIN3A	SNCA	SNRPD2
	SOCS1	SOCS3	SOS1	SOS2
	SP1	SPRY2	E3B1	STAT1
	STAT2	STAT3	STAT5A	STAT5B
	STXBP1	TGIF	TIEG2	TNIP1
	TNK2	RNTRE	VAV1	VAV2
	VAV3	WASL	2014-03-03	ZNF259
	SRC
TGFBRPATHWAY	ACVRL1	ANAPC1	ANAPC10	ANAPC2
	ANAPC4	ANAPC5	ANAPC7	AP2B1
	AR	ARRB2	ATF2	ATF3
	AXIN1	AXIN2	BTRC	CAMK2A
	CAMK2B	CAMK2D	CAMK2G	CAV1
	CCNB2	CCND1	CCNE1	CD44
	CDC16	CDC2	CDC23	CDC25A
	CDC27	CDK2	CDK4	CDK6
	CDKN1A	CITED1	COPS5	CBP
	CRI2	CTCF	CTNNB1	CUL1
	DAB2	DAXX	DCP1A	DVL1
	E2F4	EIF3S2	ENG	P300
	ERBIN	ESR1	ETS1	FKBP12
	FNTA	FOS	FOSB	FOXG1B
	FOXH1	FOXO1A	FOXO3A	FOXO4
	FZR1	HDAC1	HGS	HNF4A
	HOXA9	HSPA8	JUN	JUNB
	JUND	KPNB1	LEF1	SMAD2
	SMAD3	SMAD6	MEK3	MAP2K6
	TAK1	TAB1	MAPK14	JNK1
	MEF2A	MEF2C	MYC	MIZ1
	NFYA	NFYB	NFYC	NUP153
	NUP214	PARD3	PCAF	PIAS1
	PIK3R1	PIK3R2	PPP2R2A	PRKAR1B
	PRKAR2A	PRKCB	PRKCD	PRKCG
	RB	RBL1	RBL2	RBX1
	GIPC	ROCK1	AML3	SDC2
	SKI	SKIL	SKP1	SMAD4
	SMAD7	SMURF1	SMURF2	SNIP1
	SNW1	SNX1	SNX2	SNX4
	SNX6	SP1	SRC	STAMBPL1
	STK11	LIP1	STRAP	SUMO1
	TCF8	TFDP1	TFDP2	TGFB1
	TGFB2	TGFB3	TGFBR1	TGFBR2
	TGFBR3	TGFBRAP1	TGIF	TP53
	TP73	UBCH3	UBE2D1	UBCH5B
	UBCH5C	UBE2E1	UBE2L3	VDR
	CRM1	YAP1	ZFHX1B	ZFYVE9
ribonucleoside monophosphate biosynthesis	ADA	ADK	AMPD1	AMPD2
	GMPS	IMPDH2	PRPS1
ribonucleoside monophosphate metabolism	ADA	ADK	AMPD1	AMPD2
	GMPS	IMPDH2	PRPS1
GHPATHWAY	STAT5A	GHR	JAK2	SLC2A4
	SOS1	PRKCB1	GH1	MAPK3
	INS	PIK3R1	INSR	PLCG1
	MAP2K1	SHC1	IRS1	SOCS1
	RAF1	SRF	PRKCA	TCF1
	GRB2	STAT5B	HRAS	PIK3CA
	PTPN6	RPS6KA1	MAPK1
IL7PATHWAY	EP300	STAT5A	BCL2	STAT5B
	LCK	IL2RG	JAK1	JAK3
	PIK3CA	PIK3R1	IL7R	PTK2B
	IL7	NMI	FYN	CREBBP
MAPKPATHWAY	MAPK6	MAP3K10	TGFB2	MAP3K7
	MAPK14	RPS6KA3	MAP2K6	RELA
	RPS6KA4	ATF2	MEF2D	MAPK11
	MAP4K1	MAP3K13	MAP3K8	RPS6KA2
	MAP3K11	TGFBR1	MAP2K7	MYC
	RPS6KB1	MEF2B	MAPK13	ARAF1
	TRAF2	MAP3K1	MKNK1	RPS6KB2
	CHUK	GRB2	HRAS	MAPK7
	MAP3K14	MAP4K3	TGFB3	MKNK2
	MAP3K5	MAP2K2	MAPK10	MEF2A
	RPS6KA1	DAXX	TGFB1	MAPK8
	MAX	NFKBIA	SP1	RAC1
	MAP3K3	MAPK3	JUN	MAP3K6
	MAP4K5	PDZGEF1	MAPK4	IKBKB
	MAP4K4	PAK1	RIPK1	CEBPA
	MAP2K1	SHC1	MAPKAPK5	RAF1
	MAP2K4	TRADD	MAP4K2	MEF2C
	MAPK12	MAP2K3	BRAF	MAPK9
	MAP3K2	MAP3K9	MAPKAPK3	STAT1
	MAP3K4	MAPKAPK2	NFKB1	RPS6KA5
	MAP3K12	CREB1	PAK2	MAPK1
	FOS	MAP2K5	ELK1
MYOSINPATHWAY	GNAQ	GNGT1	PRKCB1	PRKCA
	PPP1R12B	GNA12	PRKCL1	PLCB1
	ARHGEF1	MYL2	ROCK1	GNA13
	MYLK	GNB1	ARHGAP5
WNT_SIGNALING	WNT10A	WNT4	FZD8	WNT5A
	FOSL1	PRKD1	WNT10B	WNT1
	WNT2	WNT3	PRKCZ	PRKCE
	CTNNB1	MYC	FZD10	CSNK1E
	LOC400927	PPP2R5C	GSK3B	FZD9
	PLAU	SFRP4	PRKCA	AXIN1
	WNT2B	PRKCM	MAPK10	WNT5B
	C2orf31	TCF7	FZD3	PRKCB1
	RAC1	CCND2	JUN	WNT7A
	RHOA	PRKCH	FZD5	CCND1
	PAFAH1B1	FZD6	APC	FRAT1
	PRKCQ	CSNK1E	DVL2	FZD7
	WNT7B	DVL3	WNT11	DIPA
	PRKCG	MAPK9	FBXW2	FZD1
	PRKCD	PPP2R5E	DVL1	FZD2
	CCND3	WNT6	PRKCI	ARHA
	LDLR	WNT16
NOTCHPATHWAY_CANCERMAP	ADAM10	ADAM17	APH1A	APH1B
	APH2	APP	ASCL1	CIR
	CNTN1	CUL1	DLL1	DLL4
	DTX1	P300	FBXW7	FHL1
	FURIN	GATA1	GCNS	GSK3B
	HDAC1	HDAC2	HES1	HES5
	HES6	HEY1	HERP1	HIVEP3
	AIP4	JAG1	JAG2	JAK2
	LCK	LEF1	LFNG	SMAD3
	MAGEA1	MAML1	MAML2	MAML3
	ERK2	ERK1	MEF2C	MFNG
	NCOR1	NFKB1	IKBA	NOTCH1
	NOTCH2	NOTCH3	NOTCH4	NOV
	NUMB	NUMBL	PCAF	PEN2
	PIK3R1	PIK3R2	POFUT1	PSEN1
	PSEN2	RBPSUH	RBX1	RELA
	RING1	SAP30	SIN3A	SKP1
	SKP2	SMAD1	SMAD4	SMRT
	SNW1	SPEN	STAT3	TCF3
	TLE1	WDR12	YY1
regulation of gene expression\, epigenetic	AHCY	ATRX	CNTN1	FOS
	IGF2	MGC33407
CARDIACEGFPATHWAY	ADAM12	EGFR	AGT	EGF
	PRKCB1	HRAS	PRKCA	RELA
	JUN	EDNRA	EDNRB	EDN1
	PLCG1	NFKB1	FOS	AGTR2
	ARHA	MYC
ST_FAS_SIGNALING_PATHWAY	TUFM	VIL2	SMPD1	MET
	NFKBIB	CASP3	ADPRT	NR0B2
	PFN1	CAD	MAP2K7	EPHB2
	TRAF2	MAP3K1	HSPB1	MAPK8IP3
	NFKBIL2	HRB	BAK1	ROCK1
	MAP3K5	TP53	MAPK10	TNFRSF6
	DAXX	DIABLO	MAPK8	EGFR
	NFKBIA	DEDD2	PFN2	BFAR
	IL1A	MAPK8IP2	TPX2	FAIM2
	MCP	NFAT5	MAPK8IP1	PTPN13
	BIRC4	BAX	RIPK1	CASP8
	NFKB2	CASP10	CDK2AP1	MAP2K4
	FAF1	ALG2	CD7	NFKBIE
	IL8	FADD	TNFRSF6B	MAPK9
	BTK	DEDD	CSNK1A1	NFKB1
	RALBP1	CASP8AP2	MAPK1	FREQ
	NFKBIL1	DFFA
ST_IL_13_PATHWAY	IL13	IL13RA2	JAK2	IL13RA1
	TYK2	IL4R	JAK1
ST_INTERLEUKIN_13_PATHWAY	IL13	IL13RA2	JAK2	IL13RA1
	TYK2	IL4R	JAK1
DNA modification	AHCY	ATRX	CNTN1	FOS
	MGC33407	TOP3A
mesoderm development	AMH	BMP4	BMX	BTK
	HCK	JAK2	JAK3	MATK
	MEST	TCF21	TP73L	TRIM26
	TRIM31
nucleoside monophosphate biosynthesis	ADA	ADK	AMPD1	AMPD2
	GMPS	IMPDH2	PRPS1	TYMS
nucleoside monophosphate metabolism	ADA	ADK	AMPD1	AMPD2
	GMPS	IMPDH2	PRPS1	TYMS
sulfur metabolism	CBS	CTH	GGT1	NDST2
	SULF2
