# Supplementary material for: A Systems Biology-Based Gene Expression Classifier of Glioblastoma Predicts Survival with Solid Tumors
Source: PLoS One. 2009 Jul 17;4(7):e6274. doi: 10.1371/journal.pone.0006274 (PMC2707631; doi:10.1371/journal.pone.0006274)
Supplement: Table S22 — Biological functions of 23 prognostic genes. (0.02 MB XLS) [file pone.0006274.s028.xls]

## Sheet: Sheet1
Table S22. Biological functions of 23 prognostic genes.
Function	EASE score	Gene symbol
Cell cycle	2.02e-12	CCNA2	CCNB1	CCNB2	CDC45L
		CDC6	CDC7	CDK2	CKS1B
		MCM6	PCNA	PTTG1	RPA2
		RPA3	RRM1	RRM2	WEE1
DNA replication	2.96e-10	CDC45L	CDC6	CDC7	CDK2
		MCM6	PCNA	RPA2	RPA3
		RRM1	RRM2
DNA metabolism	6.27e-10	CDC45L	CDC6	CDC7	CDK2
		DNMT1	MCM6	PCNA	PTTG1
		RPA2	RPA3	RRM1	RRM2
		TYMS	UNG
Cytokinesis	2.21e-08	CCNA2	CCNB1	CCNB2	CDC45L
		CDC6	CDK2	CKS1B
DNA repair	0.0052	PCNA	PTTG1	RPA3	UNG
Response to stress/immune response	0.019	IFNGR1	PCNA	PTTG1	RAC2
		RPA3	UNG
Glutamine metabolism	0.39	GGH
