# Supplementary material for: A Systems Biology-Based Gene Expression Classifier of Glioblastoma Predicts Survival with Solid Tumors
Source: PLoS One. 2009 Jul 17;4(7):e6274. doi: 10.1371/journal.pone.0006274 (PMC2707631; doi:10.1371/journal.pone.0006274)
Supplement: Table S23 — Biological functions of the protein interaction sub-network seeded by the 23 prognostic genes (0.03 MB XLS) [file pone.0006274.s029.xls]

## Sheet: Sheet1
Table S23. Biological functions of the protein interaction sub-network seeded by the 23 prognostic genes
Biological function	Gene
DNA repair	APEX1	APEX2	BRCA1	CCNH
	CDK7	CHAF1A	CHAF1B	ERCC5
	FEN1	GADD45A	GADD45G	HUS1
	LIG1	MSH2	MSH3	MSH6
	MUTYH	PCNA	POLB	POLD1
	POLD3	POLE	POLH	POLL
	POLM	PRKDC	PTTG1	RAD52
	RFC5	RPA1	RPA3	TP53
	TP73	UBE2A	UNG	UNG2
	XPA	XRCC1	XRCC5
DNA replication	CDC45L	CDC6	CDK2	CDK2AP1
	CDT1	CHAF1A	CHAF1B	DNTT
	FEN1	GMNN	HMGB1	LIG1
	MCM2	MCM3	MCM4	MCM5
	MCM6	MCM7	MSH2	MSH3
	MSH6	MUTYH	ORC1L	ORC2L
	ORC3L	ORC5L	ORC6L	PCNA
	POLA	POLB	POLD1	POLD2
	POLD3	POLD4	POLE	POLL
	POLM	RFC1	RFC2	RFC3
	RFC4	RFC5	RPA1	RPA2
	RPA3	RRM1	RRM2	TP73
S phase of mitotic cell cycle	CDC45L	CDC6	CDK2	CDK2AP1
	CDT1	CHAF1A	CHAF1B	DNTT
	FEN1	GMNN	HMGB1	LIG1
	MCM2	MCM3	MCM4	MCM5
	MCM6	MCM7	MSH2	MSH3
	MSH6	MUTYH	ORC1L	ORC2L
	ORC3L	ORC5L	ORC6L	PCNA
	POLA	POLB	POLD1	POLD2
	POLD3	POLD4	POLE	POLL
	POLM	RFC1	RFC2	RFC3
	RFC4	RFC5	RPA1	RPA2
	RPA3	RRM1	RRM2	TP73
G1 phase of mitotic cell cycle	CDC2	CDC25C	CDC6	CDK2
	CDK6	CDKN1C	DRF1	E2F1
	TAF1
cell cycle checkpoint	BRCA1	CCNA2	CCNE2	CDC45L
	CDC6	CDKN2A	HUS1	RB1
	TP53
microtubule-based process	76P	BRCA1	CENPJ	DNCL1
	K-ALPHA-1	MAP4	MCM10	NDE1
	PCNT2	PRC1	RNF19	TUBA2
	TUBG1
protein modification	ACP5	CCRK	CDC2	CDC25A
	CDC25C	CDK2	CDK2AP1	CDK3
	CDK4	CDK5	CDK6	CDK7
	CDKN3	CSNK2A1	HDAC1	HDAC2
	ICMT	JAK1	JAK2	LYN
	MARK4	MYOD1	PKMYT1	POLD2
	PPM1B	PPP2R3A	PRKAR1A	PRKCH
	PRKDC	PSKH1	PTPN11	PTPN2
	RAGE	RNF19	SMURF1	STAT1
	TAF1	TGFBR2	TSG101	UBB
	UBE2A	WEE1
transcription\, DNA-dependent	APEX1	BAZ1B	BRCA1	BRD8
	CCNH	CCNK	CDK7	CDT1
	CDX2	CEBPA	CNOT7	COIL
	CRK	DAXX	DNMT1	DNMT3A
	E2F1	E2F3	EP300	FOXM1
	HDAC1	HDAC2	HIRA	HIST1H1B
	HMGB1	HTATIP	ING1	MCM2
	MCM3	MCM4	MCM5	MCM6
	MCM7	MEF2C	MEN1	MLLT3
	MNDA	MYBBP1A	MYBL2	MYC
	MYOD1	NFYA	NPDC1	NSEP1
	ORC2L	PC4	PGR	PRKAR1A
	PTTG1	PXN	RB1	RBL1
	RBL2	RFC1	RUNX2	STAT1
	STAT3	TAF1	TGFBR2	TLE1
	TP53	TP73	UBTF
regulation of transcription	BAZ1B	BRCA1	BRD8	CCNH
	CCNK	CDK7	CDT1	CDX2
	CEBPA	CNOT7	COIL	CRK
	DAXX	DNMT1	DNMT3A	E2F1
	E2F3	EP300	FOXM1	HDAC1
	HDAC2	HIRA	HIST1H1B	HMGB1
	HTATIP	ING1	MCM2	MCM3
	MCM4	MCM5	MCM6	MCM7
	MEF2C	MEN1	MLLT3	MNDA
	MYBBP1A	MYBL2	MYC	MYOD1
	NFYA	NPDC1	NSEP1	ORC2L
	PC4	PGR	PRKAR1A	PXN
	RB1	RBL1	RBL2	RFC1
	RUNX2	STAT1	STAT3	TAF1
	TGFBR2	TLE1	TP53	TP73
	UBTF
phosphorylation	ACP5	CCRK	CDC2	CDK2
	CDK2AP1	CDK3	CDK4	CDK5
	CDK6	CDK7	CSNK2A1	JAK1
	JAK2	LYN	MARK4	MYOD1
	PKMYT1	PRKAR1A	PRKCH	PSKH1
	RAGE	STAT1	TAF1	TGFBR2
	WEE1
DNA recombination	LIG1	POLD3	POLL	PRKDC
	RAD52	RPA1	TP53	XRCC5
DNA modification	DNMT1	DNMT3A	DNMT3B	DNTT
DNA packaging	CBX1	CHAF1A	CHAF1B	HDAC1
	HDAC2	HIST1H1B	HMGB1	HTATIP
	MCM2	SUV39H1
JAK-STAT cascade	JAK2	SOCS1	STAT1	STAT3
regulation of mitosis	CCNA2	CDC25C	PIN1	PKMYT1
dephosphorylation	CDC25A	CDC25C	CDKN3	PPM1B
	PPP2R3A	PTPN11	PTPN2
Rho protein signal transduction	ARHGDIA	ARHGDIB	TSC1
regulation of apoptosis	BCL2	CASP3	CDKN1A	CUL1
	MCL1	MYBL2	TP53	TP73
actin filament-based process	ARHGDIB	CDC42	CRK	DNCL1
positive regulation of programmed cell death	CASP3	CDKN1A	CUL1	TP53
	TP73
transmembrane receptor protein serine/threonine kinase signaling pathway	SMURF1	TGFBR2
MAPKKK cascade	GADD45B	GADD45G
intracellular transport	CDC37	ICMT	K-ALPHA-1	PTTG1IP
	RPGR	SEC23IP	TCOF1	TSG101
	TUBA2	TUBG1
protein biosynthesis	CDC45L	COPS6	DEF6	EEF1A1
	GADD45A	GADD45B	GADD45G	RPLP1
	RPS10	RPS27A
protein folding	DNAJA1	PIN1
protein catabolism	BTRC	CASP3	CDC20	COPS6
	PSMA1	UBE2A
response to stress/immune response	APEX1	APEX2	BCL2	BRCA1
	CCNH	CDK7	CHAF1A	CHAF1B
	DNTT	ERCC5	FEN1	FOXM1
	GADD45A	GADD45B	GADD45G	HERPUD1
	HUS1	IFNGR1	IFNGR2	LIG1
	MNDA	MSH2	MSH3	MSH6
	MUTYH	NCF2	NSEP1	PCNA
	POLB	POLD1	POLD3	POLE
	POLH	POLL	POLM	PRKDC
	PTTG1	RAC1	RAC2	RAD52
	RFC1	RFC5	RPA1	RPA3
	STAT1	STAT3	TP53	TP73
	UBE2A	UNG	UNG2	XPA
	XRCC1	XRCC5
response to DNA damage stimulus	APEX1	APEX2	BRCA1	CCNH
	CDK7	CHAF1A	CHAF1B	ERCC5
	FEN1	GADD45A	GADD45G	HUS1
	LIG1	MSH2	MSH3	MSH6
	MUTYH	PCNA	POLB	POLD1
	POLD3	POLE	POLH	POLL
	POLM	PRKDC	PTTG1	RAD52
	RFC1	RFC5	RPA1	RPA3
	TP53	TP73	UBE2A	UNG
	UNG2	XPA	XRCC1	XRCC5
response to endogenous stimulus	APEX1	APEX2	BRCA1	CCNH
	CDK7	CHAF1A	CHAF1B	ERCC5
	FEN1	GADD45A	GADD45G	HUS1
	LIG1	MSH2	MSH3	MSH6
	MUTYH	PCNA	POLB	POLD1
	POLD3	POLE	POLH	POLL
	POLM	PRKDC	PTTG1	RAD52
	RFC1	RFC5	RPA1	RPA3
	TP53	TP73	UBE2A	UNG
	UNG2	XPA	XRCC1	XRCC5
